# Supplementary material for: Integrated functional genomic analysis identifies regulatory variants underlying a major QTL for disease resistance in European sea bass
Source: BMC Biol. 2025 Mar 11;23:75. doi: 10.1186/s12915-025-02180-4 (PMC11899128; doi:10.1186/s12915-025-02180-4)
Supplement: Supplementary file 2 — Additional file 2: Table S1 Genome-wide associations analysis results and annotations for variants significantly associated with VNN resistance defined as binary survivalat the end of the VNN challenge experiment. Table S2 Genome-wide associations analysis results and annotations for variants significantly associated with VNN resistance defined as days to death during the VNN challenge experiment [file 12915_2025_2180_MOESM2_ESM.xlsx]

## Sheet: Binary survival
Table S1: Variants significantly associated with VNN resistance defined as binary survival (dead or alive) at the end of the VNN challenge experiment; bp = base pair position; A1 = minor allele; A2 = major allele; Freq = minor allele frequency; b = allele substitution effect or additive effect of marker; se = standard error of the additive effect(b); p = raw Pvalue; FDR = False discovery rate or …
Ensembl Chromosome Accession ID	NCBI Chromosome Accession ID	Chromosome	Variant	bp	A1	A2	Freq	b	se	p	FDR	Phenotypic variance explained	Genetic variance explained	Annotation	Annotation Gene
CAJNNU010000003.1	NW_026136703.1	3	CAJNNU010000003.1:10081923	10081923	A	B	0.381818	0.675415	0.0583636	5.6778e-31	6.59665e-24	15.2695	38.2802	exon (XM_051351351.1, exon 3 of 3)	ENSDLAG00005026832
CAJNNU010000003.1	NW_026136703.1	3	CAJNNU010000003.1:10081587	10081587	A	B	0.381818	0.672286	0.0585368	1.57204e-30	1.28474e-23	15.1284	37.9264	intron (XM_051351351.1, intron 2 of 2)	ENSDLAG00005026832
CAJNNU010000003.1	NW_026136703.1	3	CAJNNU010000003.1:10081901	10081901	A	B	0.39596	0.663465	0.0569587	2.34407e-31	3.83136e-24	14.9301	37.4294	exon (XM_051351351.1, exon 3 of 3)	ENSDLAG00005026832
CAJNNU010000003.1	NW_026136703.1	3	CAJNNU010000003.1:10081904	10081904	A	B	0.39596	0.663465	0.0569587	2.34407e-31	3.83136e-24	14.9301	37.4294	exon (XM_051351351.1, exon 3 of 3)	ENSDLAG00005026832
CAJNNU010000003.1	NW_026136703.1	3	CAJNNU010000003.1:10081941	10081941	A	B	0.39596	0.663465	0.0569587	2.34407e-31	3.83136e-24	14.9301	37.4294	exon (XM_051351351.1, exon 3 of 3)	ENSDLAG00005026832
CAJNNU010000003.1	NW_026136703.1	3	CAJNNU010000003.1:10082224	10082224	A	B	0.39596	0.663465	0.0569587	2.34407e-31	3.83136e-24	14.9301	37.4294	exon (XM_051351351.1, exon 3 of 3)	ENSDLAG00005026832
CAJNNU010000003.1	NW_026136703.1	3	CAJNNU010000003.1:10082297	10082297	A	B	0.39596	0.663465	0.0569587	2.34407e-31	3.83136e-24	14.9301	37.4294	exon (XM_051351351.1, exon 3 of 3)	ENSDLAG00005026832
CAJNNU010000003.1	NW_026136703.1	3	CAJNNU010000003.1:10076422	10076422	A	B	0.389899	0.664534	0.057009	2.12233e-31	3.83136e-24	14.897	37.3464	promoter-TSS (XM_051391968.1)	LOC127358685
CAJNNU010000003.1	NW_026136703.1	3	CAJNNU010000003.1:10077301	10077301	A	B	0.391919	0.663839	0.0574238	6.54459e-31	6.59665e-24	14.8934	37.3374	intron (XM_051391968.1, intron 1 of 3)	LOC127358685
CAJNNU010000003.1	NW_026136703.1	3	CAJNNU010000003.1:10082148	10082148	A	B	0.394949	0.662086	0.056938	2.96291e-31	4.15101e-24	14.855	37.2411	exon (XM_051351351.1, exon 3 of 3)	ENSDLAG00005026832
CAJNNU010000003.1	NW_026136703.1	3	CAJNNU010000003.1:10081209	10081209	A	B	0.371212	0.667715	0.0587697	6.4988e-30	4.24889e-23	14.7577	36.9972	exon (XM_051351351.1, exon 2 of 3)	ENSDLAG00005026832
CAJNNU010000003.1	NW_026136703.1	3	CAJNNU010000003.1:11860198	11860198	A	B	0.379293	0.663019	0.058083	3.5179e-30	2.46427e-23	14.6766	36.7937	promoter-TSS (XM_051396339.1)	LOC127361597
CAJNNU010000003.1	NW_026136703.1	3	CAJNNU010000003.1:9593843	9593843	A	B	0.380808	0.660743	0.0571677	6.72651e-31	6.59665e-24	14.5985	36.598	promoter-TSS (XM_051391674.1)	LOC127358612
CAJNNU010000003.1	NW_026136703.1	3	CAJNNU010000003.1:10819387	10819387	A	B	0.379798	0.655853	0.0578975	9.55494e-30	5.85654e-23	14.3684	36.0213	intron (XM_051386195.1, intron 1 of 102)	LOC127355334
CAJNNU010000003.1	NW_026136703.1	3	CAJNNU010000003.1:10810942	10810942	A	B	0.355051	0.664391	0.0600582	1.9082e-28	5.05773e-22	14.3342	35.9355	promoter-TSS (XM_051386296.1)	LOC127355427
CAJNNU010000003.1	NW_026136703.1	3	CAJNNU010000003.1:11885818	11885818	A	B	0.342929	0.668237	0.0613967	1.37514e-27	2.07476e-21	14.2688	35.7716	promoter-TSS (XM_051396338.1)	LOC127361596
CAJNNU010000003.1	NW_026136703.1	3	CAJNNU010000003.1:14894667	14894667	A	B	0.356061	0.660294	0.0603627	7.52049e-28	1.44614e-21	14.176	35.5389	intron (XM_051388454.1, intron 1 of 6)	LOC127356577
CAJNNU010000003.1	NW_026136703.1	3	CAJNNU010000003.1:14910441	14910441	A	B	0.356061	0.660294	0.0603627	7.52049e-28	1.44614e-21	14.176	35.5389	intron (XM_051388462.1, intron 1 of 5)	LOC127356577
CAJNNU010000003.1	NW_026136703.1	3	CAJNNU010000003.1:10082380	10082380	A	B	0.40404	0.641335	0.0558222	1.50033e-30	1.28474e-23	14.045	35.2105	exon (XM_051351351.1, exon 3 of 3)	ENSDLAG00005026832
CAJNNU010000003.1	NW_026136703.1	3	CAJNNU010000003.1:14645940	14645940	A	B	0.355556	0.656374	0.0600949	9.01831e-28	1.63782e-21	13.9993	35.0959	intron (XM_051396319.1, intron 6 of 8)	LOC127357505
CAJNNU010000003.1	NW_026136703.1	3	CAJNNU010000003.1:12649389	12649389	A	B	0.347475	0.659783	0.0607189	1.67021e-27	2.37386e-21	13.997	35.09	intron (XM_051389115.1, intron 7 of 14)	LOC127356985
CAJNNU010000003.1	NW_026136703.1	3	CAJNNU010000003.1:12649027	12649027	A	B	0.346465	0.654609	0.060681	3.93477e-27	4.43541e-21	13.7595	34.4947	intron (XM_051389115.1, intron 9 of 14)	LOC127356985
CAJNNU010000003.1	NW_026136703.1	3	CAJNNU010000003.1:12650434	12650434	A	B	0.346465	0.654609	0.060681	3.93477e-27	4.43541e-21	13.7595	34.4947	exon (XM_051389104.1, exon 5 of 15)	LOC127356985
CAJNNU010000003.1	NW_026136703.1	3	CAJNNU010000003.1:12650949	12650949	A	B	0.346465	0.654609	0.060681	3.93477e-27	4.43541e-21	13.7595	34.4947	exon (XM_051389104.1, exon 5 of 15)	LOC127356985
CAJNNU010000003.1	NW_026136703.1	3	CAJNNU010000003.1:12651421	12651421	A	B	0.346465	0.654609	0.060681	3.93477e-27	4.43541e-21	13.7595	34.4947	intron (XM_051389115.1, intron 3 of 14)	LOC127356985
CAJNNU010000003.1	NW_026136703.1	3	CAJNNU010000003.1:12651425	12651425	A	B	0.346465	0.654609	0.060681	3.93477e-27	4.43541e-21	13.7595	34.4947	intron (XM_051389115.1, intron 3 of 14)	LOC127356985
CAJNNU010000003.1	NW_026136703.1	3	CAJNNU010000003.1:12651509	12651509	A	B	0.346465	0.654609	0.060681	3.93477e-27	4.43541e-21	13.7595	34.4947	intron (XM_051389115.1, intron 3 of 14)	LOC127356985
CAJNNU010000003.1	NW_026136703.1	3	CAJNNU010000003.1:12651692	12651692	A	B	0.346465	0.654609	0.060681	3.93477e-27	4.43541e-21	13.7595	34.4947	intron (XM_051389115.1, intron 3 of 14)	LOC127356985
CAJNNU010000003.1	NW_026136703.1	3	CAJNNU010000003.1:11798659	11798659	A	B	0.365152	0.646255	0.0593531	1.31049e-27	2.00811e-21	13.7297	34.4201	intron (XM_051384842.1, intron 2 of 5)	LOC127354705
CAJNNU010000003.1	NW_026136703.1	3	CAJNNU010000003.1:14712305	14712305	A	B	0.378283	0.641142	0.059505	4.53829e-27	5.00076e-21	13.7097	34.3699	Intergenic	LOC127361395
CAJNNU010000003.1	NW_026136703.1	3	CAJNNU010000003.1:10817159	10817159	A	B	0.369697	0.643883	0.0581413	1.669e-28	4.67651e-22	13.7	34.3455	intron (XM_051386195.1, intron 1 of 102)	LOC127355334
CAJNNU010000003.1	NW_026136703.1	3	CAJNNU010000003.1:10817329	10817329	A	B	0.369697	0.643883	0.0581413	1.669e-28	4.67651e-22	13.7	34.3455	intron (XM_051386195.1, intron 1 of 102)	LOC127355334
CAJNNU010000003.1	NW_026136703.1	3	CAJNNU010000003.1:11885145	11885145	A	B	0.357071	0.648228	0.059437	1.07735e-27	1.76906e-21	13.6799	34.2952	intron (XM_051396337.1, intron 3 of 5)	LOC127361595
CAJNNU010000003.1	NW_026136703.1	3	CAJNNU010000003.1:14911934	14911934	A	B	0.371212	0.64286	0.0593195	2.29263e-27	3.03834e-21	13.6795	34.2941	intron (XM_051388462.1, intron 1 of 5)	LOC127356577
CAJNNU010000003.1	NW_026136703.1	3	CAJNNU010000003.1:9682554	9682554	A	B	0.4	0.633075	0.055435	3.3173e-30	2.46427e-23	13.6406	34.1965	intron (XM_051391711.1, intron 5 of 16)	LOC127358541
CAJNNU010000003.1	NW_026136703.1	3	CAJNNU010000003.1:12651857	12651857	A	B	0.34697	0.651494	0.0607187	7.38291e-27	7.38814e-21	13.6382	34.1906	intron (XM_051389115.1, intron 3 of 14)	LOC127356985
CAJNNU010000003.1	NW_026136703.1	3	CAJNNU010000003.1:12396632	12396632	A	B	0.334343	0.657142	0.0621945	4.28751e-26	3.5152e-20	13.6293	34.1682	Intergenic	cunh14orf180
CAJNNU010000003.1	NW_026136703.1	3	CAJNNU010000003.1:14790780	14790780	A	B	0.377778	0.638203	0.0594301	6.69762e-27	6.77146e-21	13.5772	34.0377	Intergenic	LOC127357531
CAJNNU010000003.1	NW_026136703.1	3	CAJNNU010000003.1:13811468	13811468	A	B	0.407071	0.629804	0.0567649	1.32739e-28	4.67651e-22	13.5767	34.0364	Intergenic	LOC127361394
CAJNNU010000003.1	NW_026136703.1	3	CAJNNU010000003.1:12650520	12650520	A	B	0.34596	0.65041	0.0606907	8.49005e-27	8.32614e-21	13.5742	34.0302	exon (XM_051389104.1, exon 5 of 15)	LOC127356985
CAJNNU010000003.1	NW_026136703.1	3	CAJNNU010000003.1:14821674	14821674	A	B	0.385354	0.63517	0.0577682	4.03191e-28	9.32083e-22	13.5511	33.9723	TTS (XR_007882278.1)	LOC127357539
CAJNNU010000003.1	NW_026136703.1	3	CAJNNU010000003.1:12400770	12400770	A	B	0.333333	0.655479	0.0620295	4.22872e-26	3.51447e-20	13.5399	33.9442	Intergenic	cunh14orf180
CAJNNU010000003.1	NW_026136703.1	3	CAJNNU010000003.1:14912579	14912579	A	B	0.393434	0.632063	0.058406	2.71158e-27	3.49899e-21	13.5201	33.8946	intron (XM_051388462.1, intron 1 of 5)	LOC127356577
CAJNNU010000003.1	NW_026136703.1	3	CAJNNU010000003.1:14892378	14892378	A	B	0.383333	0.634669	0.0594711	1.37794e-26	1.25124e-20	13.5031	33.8518	intron (XM_051388454.1, intron 1 of 6)	LOC127356577
CAJNNU010000003.1	NW_026136703.1	3	CAJNNU010000003.1:9675220	9675220	A	B	0.388384	0.631754	0.0568738	1.14701e-28	4.67651e-22	13.4446	33.7052	intron (XM_051391694.1, intron 2 of 7)	LOC127358541
CAJNNU010000003.1	NW_026136703.1	3	CAJNNU010000003.1:14663816	14663816	A	B	0.378788	0.634637	0.0592515	9.04839e-27	8.69971e-21	13.4399	33.6936	Intergenic	LOC127361673
CAJNNU010000003.1	NW_026136703.1	3	CAJNNU010000003.1:12633941	12633941	A	B	0.348485	0.645342	0.0602037	8.2613e-27	8.18364e-21	13.4091	33.6162	intron (XM_051389129.1, intron 5 of 10)	LOC127356991
CAJNNU010000003.1	NW_026136703.1	3	CAJNNU010000003.1:11898193	11898193	A	B	0.372222	0.635361	0.0582997	1.17583e-27	1.8487e-21	13.377	33.5359	promoter-TSS (XM_051393952.1)	LOC127359798
CAJNNU010000003.1	NW_026136703.1	3	CAJNNU010000003.1:11904408	11904408	A	B	0.372222	0.635361	0.0582997	1.17583e-27	1.8487e-21	13.377	33.5359	TTS (XM_051393948.1)	LOC127359798
CAJNNU010000003.1	NW_026136703.1	3	CAJNNU010000003.1:11908983	11908983	A	B	0.374242	0.633555	0.0580607	1.01082e-27	1.76906e-21	13.3303	33.4186	intron (XM_051393949.1, intron 5 of 10)	si:ch211-163l21
CAJNNU010000003.1	NW_026136703.1	3	CAJNNU010000003.1:9909743	9909743	A	B	0.420202	0.620891	0.0559104	1.18484e-28	4.67651e-22	13.3191	33.3907	intron (XM_051391660.1, intron 4 of 20)	LOC127358496
CAJNNU010000003.1	NW_026136703.1	3	CAJNNU010000003.1:14915982	14915982	A	B	0.405556	0.624091	0.0571272	8.79474e-28	1.63626e-21	13.3158	33.3824	intron (XM_051388462.1, intron 1 of 5)	LOC127356577
CAJNNU010000003.1	NW_026136703.1	3	CAJNNU010000003.1:9341317	9341317	A	B	0.336364	0.647925	0.0605641	1.03802e-26	9.69505e-21	13.2892	33.3157	intron (XM_051390766.1, intron 20 of 24)	LOC127358097
CAJNNU010000003.1	NW_026136703.1	3	CAJNNU010000003.1:12388964	12388964	A	B	0.337879	0.647025	0.0623867	3.35293e-25	1.73055e-19	13.2816	33.2967	Intergenic	cunh14orf180
CAJNNU010000003.1	NW_026136703.1	3	CAJNNU010000003.1:11909792	11909792	A	B	0.386364	0.628291	0.0568767	2.27795e-28	5.63019e-22	13.2721	33.2728	intron (XM_051393949.1, intron 3 of 10)	si:ch211-163l21
CAJNNU010000003.1	NW_026136703.1	3	CAJNNU010000003.1:10100684	10100684	A	B	0.485354	0.611999	0.0542731	1.71849e-29	9.9136e-23	13.2672	33.2605	intron (XM_051391825.1, intron 5 of 5)	LOC127358638
CAJNNU010000003.1	NW_026136703.1	3	CAJNNU010000003.1:13852475	13852475	A	B	0.400505	0.623427	0.0561176	1.13046e-28	4.67651e-22	13.2335	33.1761	exon (XM_051382464.1, exon 8 of 8)	LOC127353324
CAJNNU010000003.1	NW_026136703.1	3	CAJNNU010000003.1:12391501	12391501	A	B	0.336364	0.646131	0.0620394	2.12129e-25	1.25321e-19	13.2157	33.1315	Intergenic	cunh14orf180
CAJNNU010000003.1	NW_026136703.1	3	CAJNNU010000003.1:12391430	12391430	A	B	0.336869	0.645678	0.0625222	5.30948e-25	2.49138e-19	13.207	33.1095	Intergenic	cunh14orf180
CAJNNU010000003.1	NW_026136703.1	3	CAJNNU010000003.1:10577299	10577299	A	B	0.484343	-0.610461	0.0559762	1.08233e-27	1.76906e-21	13.199	33.0895	exon (XM_051386440.1, exon 1 of 1)	LOC127355494
CAJNNU010000003.1	NW_026136703.1	3	CAJNNU010000003.1:11909252	11909252	A	B	0.373737	0.629932	0.0580319	1.88964e-27	2.57383e-21	13.1711	33.0195	intron (XM_051393949.1, intron 4 of 10)	si:ch211-163l21
CAJNNU010000003.1	NW_026136703.1	3	CAJNNU010000003.1:12649885	12649885	A	B	0.338384	0.643932	0.0609609	4.42146e-26	3.55418e-20	13.1646	33.0032	intron (XM_051389115.1, intron 6 of 14)	LOC127356985
CAJNNU010000003.1	NW_026136703.1	3	CAJNNU010000003.1:9817146	9817146	A	B	0.389394	0.624565	0.0568099	4.08686e-28	9.32083e-22	13.1527	32.9736	Intergenic	LOC127358573
CAJNNU010000003.1	NW_026136703.1	3	CAJNNU010000003.1:15036546	15036546	A	B	0.367677	0.631564	0.0595889	3.02188e-26	2.5996e-20	13.1508	32.9686	intron (XM_051381366.1, intron 3 of 5)	LOC127352730
CAJNNU010000003.1	NW_026136703.1	3	CAJNNU010000003.1:14643868	14643868	A	B	0.35202	0.63486	0.0601746	5.06356e-26	3.97264e-20	13.0375	32.6848	intron (XM_051396319.1, intron 1 of 8)	LOC127361586
CAJNNU010000003.1	NW_026136703.1	3	CAJNNU010000003.1:11859955	11859955	A	B	0.430808	0.611087	0.0575069	2.24836e-26	1.96871e-20	12.9855	32.5543	promoter-TSS (XM_051396340.1)	LOC127361597
CAJNNU010000003.1	NW_026136703.1	3	CAJNNU010000003.1:15918613	15918613	A	B	0.339394	0.637913	0.0621437	1.01195e-24	4.20514e-19	12.9384	32.4362	Intergenic	LOC127359927
CAJNNU010000003.1	NW_026136703.1	3	CAJNNU010000003.1:10009663	10009663	A	B	0.423737	0.608919	0.0574304	2.89399e-26	2.51161e-20	12.8395	32.1882	promoter-TSS (XR_007882500.1)	LOC127358689
CAJNNU010000003.1	NW_026136703.1	3	CAJNNU010000003.1:9802657	9802657	A	B	0.420202	0.609352	0.0563433	2.92385e-27	3.67616e-21	12.8287	32.1612	intron (XM_051391724.1, intron 26 of 28)	LOC127358573
CAJNNU010000003.1	NW_026136703.1	3	CAJNNU010000003.1:8175672	8175672	A	B	0.354545	0.628645	0.0595799	5.01013e-26	3.96242e-20	12.825	32.152	TTS (XM_051389934.1)	trnas-gcu-2
CAJNNU010000003.1	NW_026136703.1	3	CAJNNU010000003.1:12387926	12387926	A	B	0.334343	0.637424	0.0620071	8.68582e-25	3.65051e-19	12.8236	32.1484	Intergenic	cunh14orf180
CAJNNU010000003.1	NW_026136703.1	3	CAJNNU010000003.1:8085658	8085658	A	B	0.342424	0.632953	0.0614242	6.71573e-25	2.90135e-19	12.7927	32.0711	intron (XM_051393854.1, intron 2 of 7)	LOC127359742
CAJNNU010000003.1	NW_026136703.1	3	CAJNNU010000003.1:11854218	11854218	A	B	0.455556	0.602967	0.0541708	8.87899e-29	4.67651e-22	12.7877	32.0584	TTS (XM_051396335.1)	LOC127361597
CAJNNU010000003.1	NW_026136703.1	3	CAJNNU010000003.1:6899335	6899335	A	B	0.387879	0.615797	0.0561525	5.53745e-28	1.15543e-21	12.7679	32.0088	Intergenic	LOC127357638
CAJNNU010000003.1	NW_026136703.1	3	CAJNNU010000003.1:6899416	6899416	A	B	0.387879	0.615797	0.0561525	5.53745e-28	1.15543e-21	12.7679	32.0088	Intergenic	LOC127357638
CAJNNU010000003.1	NW_026136703.1	3	CAJNNU010000003.1:13852228	13852228	A	B	0.411616	0.608941	0.056177	2.23237e-27	2.999e-21	12.7355	31.9274	exon (XM_051382464.1, exon 8 of 8)	LOC127353324
CAJNNU010000003.1	NW_026136703.1	3	CAJNNU010000003.1:14918351	14918351	A	B	0.416162	0.607783	0.0564689	5.13874e-27	5.48095e-21	12.7281	31.9089	intron (XM_051388462.1, intron 1 of 5)	LOC127356577
CAJNNU010000003.1	NW_026136703.1	3	CAJNNU010000003.1:10007475	10007475	A	B	0.420202	0.606074	0.0573671	4.33712e-26	3.5152e-20	12.691	31.8161	TTS (XR_007882500.1)	LOC127358689
CAJNNU010000003.1	NW_026136703.1	3	CAJNNU010000003.1:10007565	10007565	A	B	0.420202	0.606074	0.0573671	4.33712e-26	3.5152e-20	12.691	31.8161	TTS (XR_007882500.1)	LOC127358689
CAJNNU010000003.1	NW_026136703.1	3	CAJNNU010000003.1:9684996	9684996	A	B	0.390404	0.612614	0.055633	3.35627e-28	8.02798e-22	12.666	31.7534	intron (XM_051391711.1, intron 5 of 16)	LOC127358541
CAJNNU010000003.1	NW_026136703.1	3	CAJNNU010000003.1:11858298	11858298	A	B	0.457071	0.5998	0.054001	1.15715e-28	4.67651e-22	12.6605	31.7395	TTS (XM_051396333.1)	LOC127361597
CAJNNU010000003.1	NW_026136703.1	3	CAJNNU010000003.1:8086981	8086981	A	B	0.381313	0.614993	0.0572354	6.25756e-27	6.45974e-21	12.6533	31.7215	intron (XM_051393854.1, intron 1 of 7)	LOC127359742
CAJNNU010000003.1	NW_026136703.1	3	CAJNNU010000003.1:13766360	13766360	B	A	0.489394	0.596733	0.0542953	4.24539e-28	9.46234e-22	12.6187	31.6348	Intergenic	LOC127361394
CAJNNU010000003.1	NW_026136703.1	3	CAJNNU010000003.1:11844225	11844225	A	B	0.457576	0.598478	0.0540159	1.57474e-28	4.67651e-22	12.6069	31.6052	intron (XM_051396336.1, intron 20 of 33)	LOC127361597
CAJNNU010000003.1	NW_026136703.1	3	CAJNNU010000003.1:11844776	11844776	A	B	0.457576	0.598478	0.0540159	1.57474e-28	4.67651e-22	12.6069	31.6052	intron (XM_051396336.1, intron 20 of 33)	LOC127361597
CAJNNU010000003.1	NW_026136703.1	3	CAJNNU010000003.1:11845202	11845202	A	B	0.457576	0.598478	0.0540159	1.57474e-28	4.67651e-22	12.6069	31.6052	intron (XM_051396336.1, intron 21 of 33)	LOC127361597
CAJNNU010000003.1	NW_026136703.1	3	CAJNNU010000003.1:11850121	11850121	A	B	0.457576	0.598478	0.0540159	1.57474e-28	4.67651e-22	12.6069	31.6052	intron (XM_051396336.1, intron 29 of 33)	LOC127361597
CAJNNU010000003.1	NW_026136703.1	3	CAJNNU010000003.1:11851072	11851072	A	B	0.457576	0.598478	0.0540159	1.57474e-28	4.67651e-22	12.6069	31.6052	intron (XM_051396336.1, intron 30 of 33)	LOC127361597
CAJNNU010000003.1	NW_026136703.1	3	CAJNNU010000003.1:11851743	11851743	A	B	0.457576	0.598478	0.0540159	1.57474e-28	4.67651e-22	12.6069	31.6052	intron (XM_051396335.1, intron 32 of 35)	LOC127361597
CAJNNU010000003.1	NW_026136703.1	3	CAJNNU010000003.1:11853191	11853191	A	B	0.457576	0.598478	0.0540159	1.57474e-28	4.67651e-22	12.6069	31.6052	TTS (XM_051396336.1)	LOC127361597
CAJNNU010000003.1	NW_026136703.1	3	CAJNNU010000003.1:11853500	11853500	A	B	0.457576	0.598478	0.0540159	1.57474e-28	4.67651e-22	12.6069	31.6052	TTS (XM_051396335.1)	LOC127361597
CAJNNU010000003.1	NW_026136703.1	3	CAJNNU010000003.1:11856145	11856145	A	B	0.457576	0.598478	0.0540159	1.57474e-28	4.67651e-22	12.6069	31.6052	intron (XM_051396334.1, intron 42 of 43)	LOC127361597
CAJNNU010000003.1	NW_026136703.1	3	CAJNNU010000003.1:11858837	11858837	A	B	0.457576	0.598478	0.0540159	1.57474e-28	4.67651e-22	12.6069	31.6052	TTS (XM_051396333.1)	LOC127361597
CAJNNU010000003.1	NW_026136703.1	3	CAJNNU010000003.1:8152773	8152773	A	B	0.39798	0.608789	0.0584052	1.93609e-25	1.16866e-19	12.5926	31.5694	intron (XM_051394368.1, intron 1 of 23)	LOC127360091
CAJNNU010000003.1	NW_026136703.1	3	CAJNNU010000003.1:8086422	8086422	A	B	0.342929	0.627038	0.0613422	1.58089e-24	6.21063e-19	12.5636	31.4967	intron (XM_051393854.1, intron 1 of 7)	LOC127359742
CAJNNU010000003.1	NW_026136703.1	3	CAJNNU010000003.1:11852448	11852448	A	B	0.458081	0.596944	0.0540425	2.29641e-28	5.63019e-22	12.5445	31.4488	intron (XM_051396336.1, intron 33 of 33)	LOC127361597
CAJNNU010000003.1	NW_026136703.1	3	CAJNNU010000003.1:12584723	12584723	A	B	0.376263	0.61389	0.0574389	1.16215e-26	1.0752e-20	12.5425	31.4438	intron (XM_051392745.1, intron 1 of 50)	LOC127359045
CAJNNU010000003.1	NW_026136703.1	3	CAJNNU010000003.1:10093196	10093196	A	B	0.496465	-0.594537	0.0545053	1.05689e-27	1.76906e-21	12.531	31.415	promoter-TSS (XM_051391891.1)	LOC127358638
CAJNNU010000003.1	NW_026136703.1	3	CAJNNU010000003.1:10096572	10096572	A	B	0.496465	-0.594537	0.0545053	1.05689e-27	1.76906e-21	12.531	31.415	intron (XM_051391929.1, intron 6 of 6)	LOC127358638
CAJNNU010000003.1	NW_026136703.1	3	CAJNNU010000003.1:10086125	10086125	A	B	0.477273	0.595048	0.0544712	8.84289e-28	1.63626e-21	12.5273	31.4055	Intergenic	LOC127358678
CAJNNU010000003.1	NW_026136703.1	3	CAJNNU010000003.1:11853784	11853784	A	B	0.458586	0.596386	0.053952	2.09633e-28	5.41015e-22	12.5232	31.3954	TTS (XM_051396335.1)	LOC127361597
CAJNNU010000003.1	NW_026136703.1	3	CAJNNU010000003.1:15039943	15039943	A	B	0.380303	0.612079	0.0583905	1.0395e-25	6.88805e-20	12.5209	31.3895	intron (XM_051385948.1, intron 3 of 4)	LOC127352730
CAJNNU010000003.1	NW_026136703.1	3	CAJNNU010000003.1:16509790	16509790	A	B	0.348485	0.623008	0.0624092	1.81591e-23	4.97445e-18	12.497	31.3297	promoter-TSS (XM_051387302.1)	LOC127355954
CAJNNU010000003.1	NW_026136703.1	3	CAJNNU010000003.1:9616684	9616684	A	B	0.466667	0.594619	0.0537363	1.84442e-28	5.02448e-22	12.4794	31.2855	intron (XM_051391711.1, intron 3 of 16)	LOC127358541
CAJNNU010000003.1	NW_026136703.1	3	CAJNNU010000003.1:10746550	10746550	A	B	0.378788	0.61022	0.0590317	4.78485e-25	2.33456e-19	12.4257	31.1508	promoter-TSS (XM_051386349.1)	LOC127355453
CAJNNU010000003.1	NW_026136703.1	3	CAJNNU010000003.1:13775427	13775427	A	B	0.489394	-0.591924	0.0550597	5.88841e-27	6.14333e-21	12.4162	31.127	Intergenic	LOC127361394
CAJNNU010000003.1	NW_026136703.1	3	CAJNNU010000003.1:13581078	13581078	A	B	0.488889	-0.591658	0.0549792	5.23212e-27	5.51732e-21	12.4045	31.0976	intron (XM_051391332.1, intron 1 of 11)	LOC127358316
CAJNNU010000003.1	NW_026136703.1	3	CAJNNU010000003.1:8087795	8087795	A	B	0.357071	0.617044	0.0594622	3.15291e-25	1.64015e-19	12.3954	31.0749	intron (XM_051393854.1, intron 1 of 7)	LOC127359742
CAJNNU010000003.1	NW_026136703.1	3	CAJNNU010000003.1:9802291	9802291	A	B	0.406061	0.601989	0.0565975	2.01975e-26	1.78447e-20	12.3943	31.0721	intron (XM_051391724.1, intron 26 of 28)	LOC127358573
CAJNNU010000003.1	NW_026136703.1	3	CAJNNU010000003.1:10366072	10366072	A	B	0.475758	0.591069	0.0552179	9.71517e-27	9.2501e-21	12.3568	30.9781	intron (XM_051388058.1, intron 8 of 9)	LOC127355415
CAJNNU010000003.1	NW_026136703.1	3	CAJNNU010000003.1:9995216	9995216	A	B	0.415152	0.598931	0.0586764	1.83806e-24	6.93298e-19	12.3514	30.9645	intron (XM_051391654.1, intron 10 of 21)	LOC127358690
CAJNNU010000003.1	NW_026136703.1	3	CAJNNU010000003.1:10004740	10004740	A	B	0.415152	0.598931	0.0586764	1.83806e-24	6.93298e-19	12.3514	30.9645	intron (XM_051391660.1, intron 13 of 20)	LOC127358689
CAJNNU010000003.1	NW_026136703.1	3	CAJNNU010000003.1:11859824	11859824	A	B	0.395455	0.603577	0.0559427	3.87154e-27	4.43541e-21	12.351	30.9636	promoter-TSS (XM_051396340.1)	LOC127361597
CAJNNU010000003.1	NW_026136703.1	3	CAJNNU010000003.1:11821097	11821097	A	B	0.443434	0.594011	0.0546488	1.60871e-27	2.32008e-21	12.3494	30.9596	intron (XM_051396336.1, intron 1 of 33)	LOC127361594
CAJNNU010000003.1	NW_026136703.1	3	CAJNNU010000003.1:11823919	11823919	A	B	0.443434	0.594011	0.0546488	1.60871e-27	2.32008e-21	12.3494	30.9596	intron (XM_051396336.1, intron 1 of 33)	LOC127361594
CAJNNU010000003.1	NW_026136703.1	3	CAJNNU010000003.1:11824671	11824671	A	B	0.443434	0.594011	0.0546488	1.60871e-27	2.32008e-21	12.3494	30.9596	intron (XM_051396336.1, intron 1 of 33)	LOC127361594
CAJNNU010000003.1	NW_026136703.1	3	CAJNNU010000003.1:9405396	9405396	A	B	0.363636	0.612803	0.0592414	4.4474e-25	2.2028e-19	12.3232	30.894	exon (XM_051390826.1, exon 6 of 6)	LOC127358074
CAJNNU010000003.1	NW_026136703.1	3	CAJNNU010000003.1:11827982	11827982	A	B	0.454545	0.591716	0.0542994	1.18761e-27	1.8487e-21	12.3104	30.8619	intron (XM_051396336.1, intron 2 of 33)	LOC127361594
CAJNNU010000003.1	NW_026136703.1	3	CAJNNU010000003.1:12585808	12585808	A	B	0.461111	0.590777	0.0537645	4.35315e-28	9.48691e-22	12.2988	30.8328	promoter-TSS (XM_051392703.1)	LOC127359045
CAJNNU010000003.1	NW_026136703.1	3	CAJNNU010000003.1:8086095	8086095	A	B	0.427273	0.594065	0.0563227	5.21536e-26	4.05926e-20	12.2471	30.703	intron (XM_051393854.1, intron 2 of 7)	LOC127359742
CAJNNU010000003.1	NW_026136703.1	3	CAJNNU010000003.1:16193247	16193247	A	B	0.363636	0.610904	0.061048	1.42063e-23	4.09766e-18	12.247	30.7029	Intergenic	LOC127357635
CAJNNU010000003.1	NW_026136703.1	3	CAJNNU010000003.1:10081369	10081369	A	B	0.44697	0.59037	0.0543593	1.77746e-27	2.45513e-21	12.2176	30.6292	intron (XM_051351351.1, intron 2 of 2)	ENSDLAG00005026832
CAJNNU010000003.1	NW_026136703.1	3	CAJNNU010000003.1:10081372	10081372	A	B	0.44697	0.59037	0.0543593	1.77746e-27	2.45513e-21	12.2176	30.6292	intron (XM_051351351.1, intron 2 of 2)	ENSDLAG00005026832
CAJNNU010000003.1	NW_026136703.1	3	CAJNNU010000003.1:14915276	14915276	A	B	0.423232	0.593826	0.0577069	7.78726e-25	3.3204e-19	12.207	30.6026	intron (XM_051388462.1, intron 1 of 5)	LOC127356577
CAJNNU010000003.1	NW_026136703.1	3	CAJNNU010000003.1:12388057	12388057	A	B	0.319192	0.628788	0.0626855	1.11556e-23	3.36622e-18	12.1842	30.5454	Intergenic	cunh14orf180
CAJNNU010000003.1	NW_026136703.1	3	CAJNNU010000003.1:10365466	10365466	A	B	0.464141	0.587515	0.056082	1.11363e-25	7.32973e-20	12.1744	30.521	intron (XM_051388058.1, intron 8 of 9)	LOC127355415
CAJNNU010000003.1	NW_026136703.1	3	CAJNNU010000003.1:10098377	10098377	A	B	0.482323	-0.585695	0.0536845	1.03315e-27	1.76906e-21	12.1465	30.4509	promoter-TSS (XM_051391900.1)	LOC127358638
CAJNNU010000003.1	NW_026136703.1	3	CAJNNU010000003.1:11727541	11727541	A	B	0.448485	0.588297	0.0560044	8.23783e-26	5.94548e-20	12.1397	30.434	intron (XM_051396128.1, intron 3 of 30)	LOC127361471
CAJNNU010000003.1	NW_026136703.1	3	CAJNNU010000003.1:16192171	16192171	A	B	0.35404	0.611807	0.0616418	3.23473e-23	7.70278e-18	12.1394	30.4332	Intergenic	LOC127357635
CAJNNU010000003.1	NW_026136703.1	3	CAJNNU010000003.1:10092988	10092988	A	B	0.482828	-0.584368	0.0540076	2.76475e-27	3.52126e-21	12.0924	30.3152	promoter-TSS (XM_051391891.1)	LOC127358638
CAJNNU010000003.1	NW_026136703.1	3	CAJNNU010000003.1:8175813	8175813	A	B	0.343939	0.614433	0.0602306	1.9553e-24	7.29107e-19	12.0805	30.2855	promoter-TSS (rna-trnas-gcu-2)	trnas-gcu-2
CAJNNU010000003.1	NW_026136703.1	3	CAJNNU010000003.1:11843902	11843902	A	B	0.461616	0.585213	0.0542003	3.54747e-27	4.40377e-21	12.0701	30.2595	intron (XM_051396336.1, intron 20 of 33)	LOC127361597
CAJNNU010000003.1	NW_026136703.1	3	CAJNNU010000003.1:10096766	10096766	A	B	0.497475	-0.583137	0.0540782	4.13124e-27	4.60396e-21	12.0554	30.2225	intron (XM_051391929.1, intron 6 of 6)	LOC127358638
CAJNNU010000003.1	NW_026136703.1	3	CAJNNU010000003.1:11697048	11697048	A	B	0.486869	0.583211	0.0532307	6.19904e-28	1.24069e-21	12.0504	30.2101	intron (XM_051396128.1, intron 28 of 30)	LOC127361476
CAJNNU010000003.1	NW_026136703.1	3	CAJNNU010000003.1:11695924	11695924	A	B	0.484848	0.580819	0.052976	5.70521e-28	1.16564e-21	11.9491	29.9559	intron (XM_051396128.1, intron 28 of 30)	LOC127361476
CAJNNU010000003.1	NW_026136703.1	3	CAJNNU010000003.1:14244207	14244207	A	B	0.362626	0.603769	0.058684	7.94179e-25	3.37163e-19	11.9483	29.954	intron (XM_051396113.1, intron 1 of 3)	LOC127361461
CAJNNU010000003.1	NW_026136703.1	3	CAJNNU010000003.1:9577900	9577900	A	B	0.323737	0.618914	0.0604416	1.31414e-24	5.36987e-19	11.8927	29.8146	exon (XM_051391942.1, exon 2 of 2)	si:ch211-195o20
CAJNNU010000003.1	NW_026136703.1	3	CAJNNU010000003.1:10579518	10579518	A	B	0.491919	-0.578731	0.0565801	1.47742e-24	5.9381e-19	11.8711	29.7605	TTS (XM_051386449.1)	LOC127355494
CAJNNU010000003.1	NW_026136703.1	3	CAJNNU010000003.1:10088499	10088499	A	B	0.479798	-0.578821	0.0537783	5.14174e-27	5.48095e-21	11.8585	29.7289	TTS (XM_051391891.1)	LOC127358678
CAJNNU010000003.1	NW_026136703.1	3	CAJNNU010000003.1:10112212	10112212	A	B	0.481818	-0.577762	0.0541605	1.44326e-26	1.28672e-20	11.8188	29.6295	Intergenic	LOC127358605
CAJNNU010000003.1	NW_026136703.1	3	CAJNNU010000003.1:10112272	10112272	A	B	0.481818	-0.577762	0.0541605	1.44326e-26	1.28672e-20	11.8188	29.6295	Intergenic	LOC127358605
CAJNNU010000003.1	NW_026136703.1	3	CAJNNU010000003.1:10107396	10107396	A	B	0.481818	-0.577436	0.053604	4.65437e-27	5.07168e-21	11.8055	29.596	Intergenic	LOC127358605
CAJNNU010000003.1	NW_026136703.1	3	CAJNNU010000003.1:12574678	12574678	A	B	0.459091	0.578941	0.0540905	9.83296e-27	9.27223e-21	11.8033	29.5905	intron (XM_051392753.1, intron 8 of 48)	LOC127359045
CAJNNU010000003.1	NW_026136703.1	3	CAJNNU010000003.1:10110040	10110040	A	B	0.480808	-0.57727	0.053744	6.52536e-27	6.66602e-21	11.7969	29.5745	Intergenic	LOC127358605
CAJNNU010000003.1	NW_026136703.1	3	CAJNNU010000003.1:11845207	11845207	A	B	0.471212	0.577758	0.0547843	5.2987e-26	4.09166e-20	11.7951	29.5699	intron (XM_051396336.1, intron 21 of 33)	LOC127361597
CAJNNU010000003.1	NW_026136703.1	3	CAJNNU010000003.1:6838049	6838049	A	B	0.389899	0.590785	0.0570658	4.06835e-25	2.0566e-19	11.774	29.5171	Intergenic	LOC127357638
CAJNNU010000003.1	NW_026136703.1	3	CAJNNU010000003.1:10580619	10580619	A	B	0.489899	-0.576171	0.0565109	2.07119e-24	7.6075e-19	11.7646	29.4935	exon (XM_051386449.1, exon 1 of 1)	LOC127355498
CAJNNU010000003.1	NW_026136703.1	3	CAJNNU010000003.1:10580874	10580874	A	B	0.489899	-0.576171	0.0565109	2.07119e-24	7.6075e-19	11.7646	29.4935	exon (XM_051386449.1, exon 1 of 1)	LOC127355498
CAJNNU010000003.1	NW_026136703.1	3	CAJNNU010000003.1:9629489	9629489	A	B	0.309596	0.622865	0.0620158	9.79808e-24	3.0122e-18	11.7597	29.4813	intron (XM_051391711.1, intron 3 of 16)	LOC127358541
CAJNNU010000003.1	NW_026136703.1	3	CAJNNU010000003.1:10088786	10088786	A	B	0.480303	-0.576301	0.0537988	8.92716e-27	8.66813e-21	11.7564	29.473	TTS (XM_051391955.1)	LOC127358678
CAJNNU010000003.1	NW_026136703.1	3	CAJNNU010000003.1:10789521	10789521	A	B	0.489394	0.575855	0.0553858	2.55418e-25	1.43135e-19	11.7512	29.4599	intron (XM_051386296.1, intron 7 of 19)	LOC127355427
CAJNNU010000003.1	NW_026136703.1	3	CAJNNU010000003.1:10789529	10789529	A	B	0.489394	0.575855	0.0553858	2.55418e-25	1.43135e-19	11.7512	29.4599	intron (XM_051386296.1, intron 7 of 19)	LOC127355427
CAJNNU010000003.1	NW_026136703.1	3	CAJNNU010000003.1:10019824	10019824	A	B	0.484848	0.575304	0.0543613	3.5747e-26	3.02214e-20	11.7232	29.3898	Intergenic	LOC127358580
CAJNNU010000003.1	NW_026136703.1	3	CAJNNU010000003.1:13633771	13633771	A	B	0.465657	-0.575959	0.0543607	3.13864e-26	2.67656e-20	11.7052	29.3447	intron (XM_051386065.1, intron 7 of 29)	LOC127355291
CAJNNU010000003.1	NW_026136703.1	3	CAJNNU010000003.1:9628309	9628309	A	B	0.309596	0.620948	0.0619738	1.25104e-23	3.68435e-18	11.6875	29.3001	intron (XM_051391711.1, intron 3 of 16)	LOC127358541
CAJNNU010000003.1	NW_026136703.1	3	CAJNNU010000003.1:10086528	10086528	A	B	0.480808	-0.574292	0.0537975	1.33153e-26	1.2204e-20	11.6755	29.2702	promoter-TSS (XM_051391955.1)	LOC127358678
CAJNNU010000003.1	NW_026136703.1	3	CAJNNU010000003.1:14318930	14318930	A	B	0.317172	0.615773	0.0621929	4.12067e-23	9.44186e-18	11.6455	29.195	intron (XM_051396083.1, intron 27 of 31)	LOC127361454
CAJNNU010000003.1	NW_026136703.1	3	CAJNNU010000003.1:14319393	14319393	A	B	0.317172	0.615773	0.0621929	4.12067e-23	9.44186e-18	11.6455	29.195	intron (XM_051396083.1, intron 28 of 31)	LOC127361454
CAJNNU010000003.1	NW_026136703.1	3	CAJNNU010000003.1:10183688	10183688	A	B	0.446465	0.576439	0.0565721	2.20991e-24	8.02683e-19	11.6453	29.1944	TTS (XM_051396313.1)	LOC127361581
CAJNNU010000003.1	NW_026136703.1	3	CAJNNU010000003.1:10563850	10563850	A	B	0.470202	-0.573911	0.0546547	8.57692e-26	6.13966e-20	11.6358	29.1705	Intergenic	LOC127355593
CAJNNU010000003.1	NW_026136703.1	3	CAJNNU010000003.1:12601959	12601959	A	B	0.439394	0.576972	0.0547477	5.72607e-26	4.28666e-20	11.6287	29.1529	intron (XM_051389151.1, intron 4 of 11)	LOC127357011
CAJNNU010000003.1	NW_026136703.1	3	CAJNNU010000003.1:12211635	12211635	A	B	0.311616	0.61811	0.0622251	2.97754e-23	7.22786e-18	11.6223	29.1368	promoter-TSS (XM_051388966.1)	LOC127356896
CAJNNU010000003.1	NW_026136703.1	3	CAJNNU010000003.1:7098961	7098961	A	B	0.378788	0.590145	0.0559159	4.85951e-26	3.87455e-20	11.6216	29.1349	intron (XM_051389979.1, intron 1 of 9)	LOC127357638
CAJNNU010000003.1	NW_026136703.1	3	CAJNNU010000003.1:10002481	10002481	A	B	0.319697	0.613785	0.0614965	1.84951e-23	4.98843e-18	11.6194	29.1296	intron (XM_051391660.1, intron 13 of 20)	LOC127358689
CAJNNU010000003.1	NW_026136703.1	3	CAJNNU010000003.1:13766138	13766138	B	A	0.472222	0.573304	0.0550784	2.25882e-25	1.31078e-19	11.6166	29.1224	Intergenic	LOC127361394
CAJNNU010000003.1	NW_026136703.1	3	CAJNNU010000003.1:10007073	10007073	A	B	0.484343	0.572615	0.0543674	6.12989e-26	4.51996e-20	11.6132	29.1139	intron (XM_051391660.1, intron 13 of 20)	LOC127358689
CAJNNU010000003.1	NW_026136703.1	3	CAJNNU010000003.1:10020562	10020562	B	A	0.484343	0.572615	0.0543674	6.12989e-26	4.51996e-20	11.6132	29.1139	Intergenic	LOC127358580
CAJNNU010000003.1	NW_026136703.1	3	CAJNNU010000003.1:13805108	13805108	B	A	0.497475	0.5723	0.0548952	1.89998e-25	1.15733e-19	11.6115	29.1096	Intergenic	LOC127361394
CAJNNU010000003.1	NW_026136703.1	3	CAJNNU010000003.1:12133849	12133849	A	B	0.316162	0.615283	0.062822	1.19403e-22	2.05205e-17	11.6071	29.0987	Intergenic	LOC127361383
CAJNNU010000003.1	NW_026136703.1	3	CAJNNU010000003.1:12593527	12593527	B	A	0.490404	-0.571978	0.0528521	2.70128e-27	3.49899e-21	11.5944	29.0669	intron (XM_051389151.1, intron 2 of 11)	LOC127356998
CAJNNU010000003.1	NW_026136703.1	3	CAJNNU010000003.1:6586356	6586356	A	B	0.359596	0.595468	0.0591217	7.35466e-24	2.3342e-18	11.5797	29.0299	Intergenic	LOC127361540
CAJNNU010000003.1	NW_026136703.1	3	CAJNNU010000003.1:10366116	10366116	B	A	0.492424	0.571309	0.0552954	5.05232e-25	2.38211e-19	11.5689	29.003	intron (XM_051388058.1, intron 8 of 9)	LOC127355415
CAJNNU010000003.1	NW_026136703.1	3	CAJNNU010000003.1:10784348	10784348	A	B	0.491414	0.571253	0.0554835	7.35245e-25	3.1625e-19	11.5659	28.9954	intron (XM_051386296.1, intron 8 of 19)	LOC127355427
CAJNNU010000003.1	NW_026136703.1	3	CAJNNU010000003.1:10785555	10785555	A	B	0.489899	0.571249	0.0553655	5.85663e-25	2.57559e-19	11.5644	28.9917	intron (XM_051386296.1, intron 8 of 19)	LOC127355427
CAJNNU010000003.1	NW_026136703.1	3	CAJNNU010000003.1:10786094	10786094	A	B	0.489899	0.571249	0.0553655	5.85663e-25	2.57559e-19	11.5644	28.9917	intron (XM_051386296.1, intron 8 of 19)	LOC127355427
CAJNNU010000003.1	NW_026136703.1	3	CAJNNU010000003.1:10786562	10786562	A	B	0.489899	0.571249	0.0553655	5.85663e-25	2.57559e-19	11.5644	28.9917	intron (XM_051386296.1, intron 8 of 19)	LOC127355427
CAJNNU010000003.1	NW_026136703.1	3	CAJNNU010000003.1:10786676	10786676	A	B	0.489899	0.571249	0.0553655	5.85663e-25	2.57559e-19	11.5644	28.9917	intron (XM_051386296.1, intron 8 of 19)	LOC127355427
CAJNNU010000003.1	NW_026136703.1	3	CAJNNU010000003.1:10786817	10786817	B	A	0.489899	0.571249	0.0553655	5.85663e-25	2.57559e-19	11.5644	28.9917	intron (XM_051386296.1, intron 8 of 19)	LOC127355427
CAJNNU010000003.1	NW_026136703.1	3	CAJNNU010000003.1:10786912	10786912	B	A	0.489899	0.571249	0.0553655	5.85663e-25	2.57559e-19	11.5644	28.9917	intron (XM_051386296.1, intron 8 of 19)	LOC127355427
CAJNNU010000003.1	NW_026136703.1	3	CAJNNU010000003.1:10787050	10787050	A	B	0.489899	0.571249	0.0553655	5.85663e-25	2.57559e-19	11.5644	28.9917	intron (XM_051386296.1, intron 8 of 19)	LOC127355427
CAJNNU010000003.1	NW_026136703.1	3	CAJNNU010000003.1:10787239	10787239	A	B	0.489899	0.571249	0.0553655	5.85663e-25	2.57559e-19	11.5644	28.9917	intron (XM_051386296.1, intron 8 of 19)	LOC127355427
CAJNNU010000003.1	NW_026136703.1	3	CAJNNU010000003.1:10787854	10787854	A	B	0.489899	0.571249	0.0553655	5.85663e-25	2.57559e-19	11.5644	28.9917	intron (XM_051386296.1, intron 8 of 19)	LOC127355427
CAJNNU010000003.1	NW_026136703.1	3	CAJNNU010000003.1:10788612	10788612	A	B	0.489899	0.571249	0.0553655	5.85663e-25	2.57559e-19	11.5644	28.9917	intron (XM_051386296.1, intron 8 of 19)	LOC127355427
CAJNNU010000003.1	NW_026136703.1	3	CAJNNU010000003.1:10789188	10789188	A	B	0.489899	0.571249	0.0553655	5.85663e-25	2.57559e-19	11.5644	28.9917	intron (XM_051386296.1, intron 8 of 19)	LOC127355427
CAJNNU010000003.1	NW_026136703.1	3	CAJNNU010000003.1:9630829	9630829	A	B	0.309091	0.617902	0.0619494	1.97507e-23	5.19126e-18	11.5626	28.9872	intron (XM_051391711.1, intron 3 of 16)	LOC127358541
CAJNNU010000003.1	NW_026136703.1	3	CAJNNU010000003.1:11911165	11911165	A	B	0.291414	0.628175	0.0639861	9.4781e-23	1.76378e-17	11.5551	28.9684	intron (XM_051393949.1, intron 2 of 10)	si:ch211-163l21
CAJNNU010000003.1	NW_026136703.1	3	CAJNNU010000003.1:10020546	10020546	B	A	0.484848	0.570876	0.0544418	1.00197e-25	6.84771e-20	11.5434	28.9391	Intergenic	LOC127358580
CAJNNU010000003.1	NW_026136703.1	3	CAJNNU010000003.1:6338614	6338614	A	B	0.335859	0.604003	0.0597726	5.24866e-24	1.69879e-18	11.54	28.9305	intron (XM_051392197.1, intron 16 of 22)	LOC127358790
CAJNNU010000003.1	NW_026136703.1	3	CAJNNU010000003.1:15146868	15146868	A	B	0.439899	0.574573	0.0586217	1.11069e-22	2.00598e-17	11.5351	28.9181	Intergenic	LOC127355272
CAJNNU010000003.1	NW_026136703.1	3	CAJNNU010000003.1:6609240	6609240	A	B	0.381818	0.586718	0.0579142	4.03244e-24	1.34054e-18	11.5224	28.8863	Intergenic	LOC127361540
CAJNNU010000003.1	NW_026136703.1	3	CAJNNU010000003.1:6560318	6560318	A	B	0.354545	0.595704	0.0599869	3.06505e-23	7.42192e-18	11.5162	28.8708	Intergenic	LOC127361540
CAJNNU010000003.1	NW_026136703.1	3	CAJNNU010000003.1:12663512	12663512	A	B	0.467172	0.570914	0.0539881	3.89945e-26	3.26852e-20	11.5058	28.8447	promoter-TSS (XM_051395896.1)	LOC127361346
CAJNNU010000003.1	NW_026136703.1	3	CAJNNU010000003.1:10820147	10820147	B	A	0.492424	0.569651	0.0545198	1.48826e-25	9.23752e-20	11.5019	28.8349	intron (XM_051386195.1, intron 1 of 102)	LOC127355334
CAJNNU010000003.1	NW_026136703.1	3	CAJNNU010000003.1:6660120	6660120	A	B	0.337879	0.601851	0.0600499	1.2137e-23	3.61784e-18	11.4918	28.8096	Intergenic	LOC127361540
CAJNNU010000003.1	NW_026136703.1	3	CAJNNU010000003.1:9624690	9624690	A	B	0.307071	0.617112	0.0618372	1.87188e-23	4.98843e-18	11.4912	28.8082	intron (XM_051391711.1, intron 3 of 16)	LOC127358541
CAJNNU010000003.1	NW_026136703.1	3	CAJNNU010000003.1:9625791	9625791	A	B	0.307071	0.617112	0.0618372	1.87188e-23	4.98843e-18	11.4912	28.8082	intron (XM_051391711.1, intron 3 of 16)	LOC127358541
CAJNNU010000003.1	NW_026136703.1	3	CAJNNU010000003.1:9627566	9627566	A	B	0.307071	0.617112	0.0618372	1.87188e-23	4.98843e-18	11.4912	28.8082	intron (XM_051391711.1, intron 3 of 16)	LOC127358541
CAJNNU010000003.1	NW_026136703.1	3	CAJNNU010000003.1:9629979	9629979	A	B	0.307071	0.617112	0.0618372	1.87188e-23	4.98843e-18	11.4912	28.8082	intron (XM_051391711.1, intron 3 of 16)	LOC127358541
CAJNNU010000003.1	NW_026136703.1	3	CAJNNU010000003.1:10024062	10024062	A	B	0.319192	0.610516	0.061436	2.86094e-23	6.97937e-18	11.4863	28.7959	promoter-TSS (XM_051391778.1)	LOC127358580
CAJNNU010000003.1	NW_026136703.1	3	CAJNNU010000003.1:6363144	6363144	A	B	0.364141	0.590975	0.0580359	2.36368e-24	8.49101e-19	11.4678	28.7494	intron (XM_051381984.1, intron 6 of 9)	LOC127353030
CAJNNU010000003.1	NW_026136703.1	3	CAJNNU010000003.1:12135894	12135894	A	B	0.315657	0.611833	0.0628246	2.06074e-22	3.16268e-17	11.4674	28.7485	Intergenic	LOC127361383
CAJNNU010000003.1	NW_026136703.1	3	CAJNNU010000003.1:12138170	12138170	A	B	0.316667	0.611236	0.0628252	2.26464e-22	3.42206e-17	11.4647	28.7418	Intergenic	LOC127361383
CAJNNU010000003.1	NW_026136703.1	3	CAJNNU010000003.1:12593943	12593943	A	B	0.306566	0.616656	0.0627117	8.10215e-23	1.53097e-17	11.4637	28.7392	intron (XM_051389151.1, intron 2 of 11)	LOC127356998
CAJNNU010000003.1	NW_026136703.1	3	CAJNNU010000003.1:13814843	13814843	B	A	0.49798	0.568578	0.0548254	3.37043e-25	1.73055e-19	11.461	28.7325	Intergenic	LOC127361394
CAJNNU010000003.1	NW_026136703.1	3	CAJNNU010000003.1:6659234	6659234	A	B	0.35202	0.595118	0.0586674	3.52606e-24	1.18831e-18	11.4563	28.7207	Intergenic	LOC127361540
CAJNNU010000003.1	NW_026136703.1	3	CAJNNU010000003.1:6503912	6503912	A	B	0.372727	0.587158	0.0577626	2.84075e-24	9.70699e-19	11.4306	28.6561	exon (XM_051396239.1, exon 6 of 6)	LOC127361539
CAJNNU010000003.1	NW_026136703.1	3	CAJNNU010000003.1:15155490	15155490	A	B	0.371717	0.587447	0.0606167	3.28712e-22	4.54036e-17	11.4292	28.6527	promoter-TSS (XR_007881723.1)	LOC127355272
CAJNNU010000003.1	NW_026136703.1	3	CAJNNU010000003.1:7070822	7070822	A	B	0.360606	0.590828	0.0571502	4.73577e-25	2.33384e-19	11.4139	28.6144	Intergenic	LOC127357638
CAJNNU010000003.1	NW_026136703.1	3	CAJNNU010000003.1:10024996	10024996	A	B	0.476263	0.567841	0.0546105	2.53162e-25	1.43135e-19	11.4058	28.5939	intron (XM_051391801.1, intron 2 of 10)	LOC127358580
CAJNNU010000003.1	NW_026136703.1	3	CAJNNU010000003.1:7140933	7140933	A	B	0.35101	0.593716	0.057728	8.25847e-25	3.49096e-19	11.3874	28.548	intron (XM_051390013.1, intron 2 of 9)	LOC127357638
CAJNNU010000003.1	NW_026136703.1	3	CAJNNU010000003.1:14706135	14706135	A	B	0.289394	0.624613	0.0648265	5.68061e-22	6.93766e-17	11.3776	28.5234	Intergenic	LOC127361395
CAJNNU010000003.1	NW_026136703.1	3	CAJNNU010000003.1:8087031	8087031	A	B	0.440909	0.5704	0.0545297	1.31348e-25	8.23883e-20	11.3737	28.5135	intron (XM_051393854.1, intron 1 of 7)	LOC127359742
CAJNNU010000003.1	NW_026136703.1	3	CAJNNU010000003.1:10021563	10021563	A	B	0.331313	0.601506	0.0601502	1.52306e-23	4.36741e-18	11.3672	28.4972	Intergenic	LOC127358580
CAJNNU010000003.1	NW_026136703.1	3	CAJNNU010000003.1:9573001	9573001	A	B	0.434343	0.57094	0.0542993	7.39235e-26	5.41017e-20	11.3574	28.4726	intron (XM_051391629.1, intron 2 of 11)	si:ch211-195o20
CAJNNU010000003.1	NW_026136703.1	3	CAJNNU010000003.1:11728117	11728117	A	B	0.292424	0.62198	0.0639844	2.45819e-22	3.5874e-17	11.3514	28.4577	intron (XM_051396128.1, intron 2 of 30)	LOC127361471
CAJNNU010000003.1	NW_026136703.1	3	CAJNNU010000003.1:11728275	11728275	A	B	0.292424	0.62198	0.0639844	2.45819e-22	3.5874e-17	11.3514	28.4577	intron (XM_051396128.1, intron 2 of 30)	LOC127361471
CAJNNU010000003.1	NW_026136703.1	3	CAJNNU010000003.1:12055756	12055756	A	B	0.407071	0.575672	0.0556485	4.41925e-25	2.2028e-19	11.3432	28.437	promoter-TSS (XM_051388874.1)	LOC127356850
CAJNNU010000003.1	NW_026136703.1	3	CAJNNU010000003.1:11848419	11848419	A	B	0.463636	0.566987	0.0541772	1.24524e-25	8.08741e-20	11.3369	28.4213	exon (XM_051396333.1, exon 27 of 45)	LOC127361597
CAJNNU010000003.1	NW_026136703.1	3	CAJNNU010000003.1:6617784	6617784	A	B	0.351515	0.592123	0.0595683	2.78162e-23	6.85406e-18	11.3339	28.4137	Intergenic	LOC127361540
CAJNNU010000003.1	NW_026136703.1	3	CAJNNU010000003.1:15931962	15931962	A	B	0.384848	0.580502	0.05995	3.55747e-22	4.75312e-17	11.3133	28.3622	Intergenic	LOC127361409
CAJNNU010000003.1	NW_026136703.1	3	CAJNNU010000003.1:15931963	15931963	A	B	0.384848	0.580502	0.05995	3.55747e-22	4.75312e-17	11.3133	28.3622	Intergenic	LOC127361409
CAJNNU010000003.1	NW_026136703.1	3	CAJNNU010000003.1:8902296	8902296	A	B	0.336364	0.597615	0.0604832	5.04956e-23	1.103e-17	11.3056	28.3428	intron (XM_051394445.1, intron 1 of 14)	LOC127360166
CAJNNU010000003.1	NW_026136703.1	3	CAJNNU010000003.1:8902299	8902299	A	B	0.336364	0.597615	0.0604832	5.04956e-23	1.103e-17	11.3056	28.3428	intron (XM_051394445.1, intron 1 of 14)	LOC127360166
CAJNNU010000003.1	NW_026136703.1	3	CAJNNU010000003.1:10096529	10096529	A	B	0.419192	0.572169	0.0549769	2.29309e-25	1.32283e-19	11.3033	28.337	exon (XM_051391900.1, exon 6 of 6)	LOC127358638
CAJNNU010000003.1	NW_026136703.1	3	CAJNNU010000003.1:13726469	13726469	A	B	0.39798	0.576759	0.057769	1.79319e-23	4.9398e-18	11.3024	28.3349	Intergenic	LOC127355316
CAJNNU010000003.1	NW_026136703.1	3	CAJNNU010000003.1:11828343	11828343	A	B	0.444949	0.567683	0.0541491	1.02643e-25	6.84771e-20	11.2867	28.2954	intron (XM_051396336.1, intron 2 of 33)	LOC127361594
CAJNNU010000003.1	NW_026136703.1	3	CAJNNU010000003.1:11835382	11835382	A	B	0.444949	0.567683	0.0541491	1.02643e-25	6.84771e-20	11.2867	28.2954	exon (XM_051396333.1, exon 8 of 45)	LOC127361594
CAJNNU010000003.1	NW_026136703.1	3	CAJNNU010000003.1:11837548	11837548	A	B	0.444949	0.567683	0.0541491	1.02643e-25	6.84771e-20	11.2867	28.2954	intron (XM_051396336.1, intron 11 of 33)	LOC127361594
CAJNNU010000003.1	NW_026136703.1	3	CAJNNU010000003.1:11847479	11847479	A	B	0.444949	0.567683	0.0541491	1.02643e-25	6.84771e-20	11.2867	28.2954	intron (XM_051396336.1, intron 24 of 33)	LOC127361597
CAJNNU010000003.1	NW_026136703.1	3	CAJNNU010000003.1:11849797	11849797	A	B	0.444949	0.567683	0.0541491	1.02643e-25	6.84771e-20	11.2867	28.2954	intron (XM_051396336.1, intron 28 of 33)	LOC127361597
CAJNNU010000003.1	NW_026136703.1	3	CAJNNU010000003.1:11850167	11850167	A	B	0.444949	0.567683	0.0541491	1.02643e-25	6.84771e-20	11.2867	28.2954	intron (XM_051396336.1, intron 29 of 33)	LOC127361597
CAJNNU010000003.1	NW_026136703.1	3	CAJNNU010000003.1:11851073	11851073	A	B	0.444949	0.567683	0.0541491	1.02643e-25	6.84771e-20	11.2867	28.2954	intron (XM_051396336.1, intron 30 of 33)	LOC127361597
CAJNNU010000003.1	NW_026136703.1	3	CAJNNU010000003.1:11851794	11851794	A	B	0.444949	0.567683	0.0541491	1.02643e-25	6.84771e-20	11.2867	28.2954	intron (XM_051396335.1, intron 32 of 35)	LOC127361597
CAJNNU010000003.1	NW_026136703.1	3	CAJNNU010000003.1:11854902	11854902	A	B	0.444949	0.567683	0.0541491	1.02643e-25	6.84771e-20	11.2867	28.2954	exon (XM_051396333.1, exon 41 of 45)	LOC127361597
CAJNNU010000003.1	NW_026136703.1	3	CAJNNU010000003.1:13631074	13631074	A	B	0.460101	-0.566033	0.0543959	2.33279e-25	1.33787e-19	11.2865	28.295	intron (XM_051386065.1, intron 4 of 29)	LOC127355291
CAJNNU010000003.1	NW_026136703.1	3	CAJNNU010000003.1:13764400	13764400	A	B	0.477273	0.564737	0.0547749	6.34036e-25	2.76353e-19	11.2835	28.2875	Intergenic	LOC127361394
CAJNNU010000003.1	NW_026136703.1	3	CAJNNU010000003.1:13764401	13764401	A	B	0.477273	0.564737	0.0547749	6.34036e-25	2.76353e-19	11.2835	28.2875	Intergenic	LOC127361394
CAJNNU010000003.1	NW_026136703.1	3	CAJNNU010000003.1:12167132	12167132	A	B	0.290404	0.621125	0.0641041	3.34738e-22	4.57208e-17	11.2741	28.2639	intron (XM_051395698.1, intron 1 of 15)	LOC127361220
CAJNNU010000003.1	NW_026136703.1	3	CAJNNU010000003.1:10096527	10096527	A	B	0.419697	0.571063	0.0550299	3.14438e-25	1.64015e-19	11.2634	28.237	exon (XM_051391900.1, exon 6 of 6)	LOC127358638
CAJNNU010000003.1	NW_026136703.1	3	CAJNNU010000003.1:10058341	10058341	A	B	0.331313	0.598729	0.0602024	2.64447e-23	6.58227e-18	11.2624	28.2346	intron (XM_051391801.1, intron 7 of 10)	LOC127358615
CAJNNU010000003.1	NW_026136703.1	3	CAJNNU010000003.1:15045928	15045928	A	B	0.410101	0.572938	0.0589232	2.39468e-22	3.52085e-17	11.2615	28.2322	intron (XM_051385948.1, intron 2 of 4)	LOC127355270
CAJNNU010000003.1	NW_026136703.1	3	CAJNNU010000003.1:11861331	11861331	A	B	0.291414	0.620091	0.0638878	2.84463e-22	4.03721e-17	11.2596	28.2276	intron (XM_051396340.1, intron 2 of 4)	LOC127361598
CAJNNU010000003.1	NW_026136703.1	3	CAJNNU010000003.1:11863170	11863170	A	B	0.291414	0.620091	0.0638878	2.84463e-22	4.03721e-17	11.2596	28.2276	TTS (XM_051396340.1)	LOC127361598
CAJNNU010000003.1	NW_026136703.1	3	CAJNNU010000003.1:11866072	11866072	A	B	0.291414	0.620091	0.0638878	2.84463e-22	4.03721e-17	11.2596	28.2276	intron (XM_051396341.1, intron 1 of 2)	LOC127361600
CAJNNU010000003.1	NW_026136703.1	3	CAJNNU010000003.1:7140980	7140980	A	B	0.35	0.590681	0.0575764	1.07722e-24	4.43875e-19	11.2564	28.2194	intron (XM_051390013.1, intron 2 of 9)	LOC127357638
CAJNNU010000003.1	NW_026136703.1	3	CAJNNU010000003.1:10031026	10031026	A	B	0.330808	0.59874	0.0601589	2.45574e-23	6.19108e-18	11.2542	28.2139	intron (XM_051391801.1, intron 2 of 10)	LOC127358580
CAJNNU010000003.1	NW_026136703.1	3	CAJNNU010000003.1:10096535	10096535	A	B	0.420707	0.570626	0.0566664	7.50371e-24	2.37382e-18	11.2536	28.2125	exon (XM_051391900.1, exon 6 of 6)	LOC127358638
CAJNNU010000003.1	NW_026136703.1	3	CAJNNU010000003.1:9573572	9573572	A	B	0.436364	0.568011	0.0545165	2.02941e-25	1.2062e-19	11.2531	28.2112	intron (XM_051391629.1, intron 2 of 11)	si:ch211-195o20
CAJNNU010000003.1	NW_026136703.1	3	CAJNNU010000003.1:11847255	11847255	A	B	0.431818	0.568695	0.0550796	5.43377e-25	2.53755e-19	11.2527	28.2103	intron (XM_051396336.1, intron 24 of 33)	LOC127361597
CAJNNU010000003.1	NW_026136703.1	3	CAJNNU010000003.1:6589314	6589314	A	B	0.374242	0.581949	0.0575263	4.68101e-24	1.53467e-18	11.2471	28.1961	Intergenic	LOC127361540
CAJNNU010000003.1	NW_026136703.1	3	CAJNNU010000003.1:6589465	6589465	A	B	0.374242	0.581949	0.0575263	4.68101e-24	1.53467e-18	11.2471	28.1961	Intergenic	LOC127361540
CAJNNU010000003.1	NW_026136703.1	3	CAJNNU010000003.1:10791208	10791208	A	B	0.488384	0.563378	0.0551275	1.62122e-24	6.21063e-19	11.2465	28.1946	intron (XM_051386296.1, intron 7 of 19)	LOC127355427
CAJNNU010000003.1	NW_026136703.1	3	CAJNNU010000003.1:10791263	10791263	A	B	0.488384	0.563378	0.0551275	1.62122e-24	6.21063e-19	11.2465	28.1946	intron (XM_051386296.1, intron 7 of 19)	LOC127355427
CAJNNU010000003.1	NW_026136703.1	3	CAJNNU010000003.1:10791313	10791313	A	B	0.488384	0.563378	0.0551275	1.62122e-24	6.21063e-19	11.2465	28.1946	intron (XM_051386296.1, intron 7 of 19)	LOC127355427
CAJNNU010000003.1	NW_026136703.1	3	CAJNNU010000003.1:10794181	10794181	A	B	0.488384	0.563378	0.0551275	1.62122e-24	6.21063e-19	11.2465	28.1946	intron (XM_051386296.1, intron 5 of 19)	LOC127355427
CAJNNU010000003.1	NW_026136703.1	3	CAJNNU010000003.1:10794356	10794356	A	B	0.488384	0.563378	0.0551275	1.62122e-24	6.21063e-19	11.2465	28.1946	intron (XM_051386296.1, intron 5 of 19)	LOC127355427
CAJNNU010000003.1	NW_026136703.1	3	CAJNNU010000003.1:10794934	10794934	A	B	0.488384	0.563378	0.0551275	1.62122e-24	6.21063e-19	11.2465	28.1946	intron (XM_051386296.1, intron 4 of 19)	LOC127355427
CAJNNU010000003.1	NW_026136703.1	3	CAJNNU010000003.1:10795653	10795653	A	B	0.488384	0.563378	0.0551275	1.62122e-24	6.21063e-19	11.2465	28.1946	intron (XM_051386296.1, intron 4 of 19)	LOC127355427
CAJNNU010000003.1	NW_026136703.1	3	CAJNNU010000003.1:11830298	11830298	A	B	0.449495	0.566036	0.0544031	2.36544e-25	1.3487e-19	11.2431	28.1861	intron (XM_051396336.1, intron 4 of 33)	LOC127361594
CAJNNU010000003.1	NW_026136703.1	3	CAJNNU010000003.1:12406010	12406010	A	B	0.35303	0.588869	0.0613886	8.59867e-22	9.88589e-17	11.2317	28.1575	Intergenic	cunh14orf180
CAJNNU010000003.1	NW_026136703.1	3	CAJNNU010000003.1:11849702	11849702	A	B	0.44899	0.565801	0.0540784	1.28271e-25	8.23883e-20	11.2314	28.1568	intron (XM_051396336.1, intron 28 of 33)	LOC127361597
CAJNNU010000003.1	NW_026136703.1	3	CAJNNU010000003.1:9942047	9942047	A	B	0.330808	0.598093	0.0619453	4.67327e-22	5.92891e-17	11.2299	28.153	intron (XM_051391660.1, intron 4 of 20)	LOC127358690
CAJNNU010000003.1	NW_026136703.1	3	CAJNNU010000003.1:9942048	9942048	A	B	0.330808	0.598093	0.0619453	4.67327e-22	5.92891e-17	11.2299	28.153	intron (XM_051391660.1, intron 4 of 20)	LOC127358690
CAJNNU010000003.1	NW_026136703.1	3	CAJNNU010000003.1:13639590	13639590	A	B	0.459091	-0.563975	0.0538792	1.2196e-25	7.97369e-20	11.2009	28.0804	intron (XM_051386065.1, intron 19 of 29)	LOC127355291
CAJNNU010000003.1	NW_026136703.1	3	CAJNNU010000003.1:11784337	11784337	A	B	0.454545	0.564392	0.0545594	4.43006e-25	2.2028e-19	11.1997	28.0775	intron (XM_051384714.1, intron 7 of 20)	LOC127354649
CAJNNU010000003.1	NW_026136703.1	3	CAJNNU010000003.1:15933733	15933733	A	B	0.385354	0.577402	0.059964	6.02295e-22	7.33748e-17	11.1983	28.0738	Intergenic	LOC127361409
CAJNNU010000003.1	NW_026136703.1	3	CAJNNU010000003.1:14709611	14709611	A	B	0.30404	0.610525	0.0627497	2.25641e-22	3.41489e-17	11.1849	28.0403	Intergenic	LOC127361395
CAJNNU010000003.1	NW_026136703.1	3	CAJNNU010000003.1:11818121	11818121	A	B	0.467677	0.562529	0.0544983	5.60684e-25	2.57559e-19	11.1718	28.0073	promoter-TSS (XM_051396333.1)	LOC127354660
CAJNNU010000003.1	NW_026136703.1	3	CAJNNU010000003.1:10019375	10019375	A	B	0.330303	0.596746	0.0601272	3.25012e-23	7.70278e-18	11.1707	28.0047	Intergenic	LOC127358580
CAJNNU010000003.1	NW_026136703.1	3	CAJNNU010000003.1:10021737	10021737	A	B	0.330303	0.596746	0.0601272	3.25012e-23	7.70278e-18	11.1707	28.0047	Intergenic	LOC127358580
CAJNNU010000003.1	NW_026136703.1	3	CAJNNU010000003.1:10023931	10023931	A	B	0.330303	0.596746	0.0601272	3.25012e-23	7.70278e-18	11.1707	28.0047	promoter-TSS (XM_051391778.1)	LOC127358580
CAJNNU010000003.1	NW_026136703.1	3	CAJNNU010000003.1:10027645	10027645	A	B	0.330303	0.596746	0.0601272	3.25012e-23	7.70278e-18	11.1707	28.0047	intron (XM_051391801.1, intron 2 of 10)	LOC127358580
CAJNNU010000003.1	NW_026136703.1	3	CAJNNU010000003.1:11830311	11830311	A	B	0.450505	0.564069	0.0541165	1.94241e-25	1.16866e-19	11.1696	28.0019	intron (XM_051396336.1, intron 4 of 33)	LOC127361594
CAJNNU010000003.1	NW_026136703.1	3	CAJNNU010000003.1:14712011	14712011	A	B	0.305051	0.609484	0.0625624	1.99532e-22	3.08643e-17	11.1676	27.9969	Intergenic	LOC127361395
CAJNNU010000003.1	NW_026136703.1	3	CAJNNU010000003.1:16566032	16566032	A	B	0.392424	0.574413	0.0601579	1.31701e-21	1.4103e-16	11.1562	27.9682	exon (XM_051387302.1, exon 15 of 15)	si:ch211-235i11
CAJNNU010000003.1	NW_026136703.1	3	CAJNNU010000003.1:10096534	10096534	A	B	0.420202	0.568197	0.0564087	7.28296e-24	2.31895e-18	11.1543	27.9636	exon (XM_051391900.1, exon 6 of 6)	LOC127358638
CAJNNU010000003.1	NW_026136703.1	3	CAJNNU010000003.1:6588632	6588632	A	B	0.368687	0.58106	0.0587245	4.39028e-23	9.96648e-18	11.1444	27.9386	Intergenic	LOC127361540
CAJNNU010000003.1	NW_026136703.1	3	CAJNNU010000003.1:9668534	9668534	A	B	0.294444	0.614925	0.064321	1.17461e-21	1.2914e-16	11.1401	27.9279	intron (XM_051391694.1, intron 2 of 7)	LOC127358541
CAJNNU010000003.1	NW_026136703.1	3	CAJNNU010000003.1:7153729	7153729	A	B	0.386364	0.575553	0.0557575	5.57981e-25	2.57559e-19	11.1375	27.9215	intron (XM_051390013.1, intron 2 of 9)	LOC127357638
CAJNNU010000003.1	NW_026136703.1	3	CAJNNU010000003.1:9632469	9632469	A	B	0.306061	0.607939	0.0617729	7.45818e-23	1.44549e-17	11.1317	27.9068	intron (XM_051391711.1, intron 3 of 16)	LOC127358541
CAJNNU010000003.1	NW_026136703.1	3	CAJNNU010000003.1:6538216	6538216	A	B	0.365657	0.581691	0.058392	2.23916e-23	5.7335e-18	11.13	27.9025	Intergenic	LOC127361540
CAJNNU010000003.1	NW_026136703.1	3	CAJNNU010000003.1:9576879	9576879	A	B	0.318182	0.601414	0.0599376	1.08049e-23	3.28059e-18	11.1276	27.8966	TTS (XM_051391942.1)	si:ch211-195o20
CAJNNU010000003.1	NW_026136703.1	3	CAJNNU010000003.1:7154285	7154285	A	B	0.387879	0.574441	0.0555142	4.28957e-25	2.15731e-19	11.1105	27.8538	intron (XM_051390013.1, intron 2 of 9)	LOC127357638
CAJNNU010000003.1	NW_026136703.1	3	CAJNNU010000003.1:7070008	7070008	A	B	0.35	0.586736	0.0582337	7.0861e-24	2.26361e-18	11.1065	27.8437	Intergenic	LOC127357638
CAJNNU010000003.1	NW_026136703.1	3	CAJNNU010000003.1:12165742	12165742	A	B	0.293434	0.614608	0.0642917	1.18122e-21	1.29577e-16	11.1063	27.8433	intron (XM_051395698.1, intron 2 of 15)	LOC127361220
CAJNNU010000003.1	NW_026136703.1	3	CAJNNU010000003.1:12165744	12165744	A	B	0.293434	0.614608	0.0642917	1.18122e-21	1.29577e-16	11.1063	27.8433	intron (XM_051395698.1, intron 2 of 15)	LOC127361220
CAJNNU010000003.1	NW_026136703.1	3	CAJNNU010000003.1:11821494	11821494	A	B	0.45	0.562422	0.0547125	8.71036e-25	3.65051e-19	11.1022	27.833	intron (XM_051396336.1, intron 1 of 33)	LOC127361594
CAJNNU010000003.1	NW_026136703.1	3	CAJNNU010000003.1:9594134	9594134	A	B	0.470202	0.560337	0.0531396	5.37895e-26	4.12117e-20	11.0919	27.807	promoter-TSS (XM_051391674.1)	LOC127358612
CAJNNU010000003.1	NW_026136703.1	3	CAJNNU010000003.1:14704125	14704125	A	B	0.317677	0.600445	0.060899	6.22421e-23	1.28777e-17	11.0824	27.7832	Intergenic	LOC127361395
CAJNNU010000003.1	NW_026136703.1	3	CAJNNU010000003.1:9616412	9616412	B	A	0.488384	-0.558823	0.0530045	5.4766e-26	4.16346e-20	11.0653	27.7405	intron (XM_051391711.1, intron 3 of 16)	LOC127358541
CAJNNU010000003.1	NW_026136703.1	3	CAJNNU010000003.1:12692127	12692127	A	B	0.45404	-0.560834	0.0553704	4.11796e-24	1.36434e-18	11.0569	27.7194	intron (XM_051395894.1, intron 6 of 14)	LOC127361344
CAJNNU010000003.1	NW_026136703.1	3	CAJNNU010000003.1:6588742	6588742	A	B	0.375253	0.57619	0.058041	3.16732e-23	7.61316e-18	11.0375	27.6707	Intergenic	LOC127361540
CAJNNU010000003.1	NW_026136703.1	3	CAJNNU010000003.1:6588761	6588761	A	B	0.375253	0.57619	0.058041	3.16732e-23	7.61316e-18	11.0375	27.6707	Intergenic	LOC127361540
CAJNNU010000003.1	NW_026136703.1	3	CAJNNU010000003.1:11884000	11884000	A	B	0.480808	0.558065	0.0565867	6.07531e-23	1.25962e-17	11.025	27.6395	TTS (XM_051396329.1)	LOC127361595
CAJNNU010000003.1	NW_026136703.1	3	CAJNNU010000003.1:14622294	14622294	A	B	0.292424	0.612638	0.0633307	3.9028e-22	5.13752e-17	11.013	27.6092	promoter-TSS (XM_051396318.1)	LOC127361585
CAJNNU010000003.1	NW_026136703.1	3	CAJNNU010000003.1:14622597	14622597	A	B	0.292424	0.612638	0.0633307	3.9028e-22	5.13752e-17	11.013	27.6092	TTS (XM_051396320.1)	LOC127361585
CAJNNU010000003.1	NW_026136703.1	3	CAJNNU010000003.1:14623431	14623431	A	B	0.292424	0.612638	0.0633307	3.9028e-22	5.13752e-17	11.013	27.6092	intron (XM_051396321.1, intron 2 of 3)	LOC127361587
CAJNNU010000003.1	NW_026136703.1	3	CAJNNU010000003.1:14623451	14623451	A	B	0.292424	0.612638	0.0633307	3.9028e-22	5.13752e-17	11.013	27.6092	intron (XM_051396321.1, intron 2 of 3)	LOC127361587
CAJNNU010000003.1	NW_026136703.1	3	CAJNNU010000003.1:10096533	10096533	A	B	0.421717	0.563867	0.0563998	1.56026e-23	4.46104e-18	10.9958	27.5661	exon (XM_051391900.1, exon 6 of 6)	LOC127358638
CAJNNU010000003.1	NW_026136703.1	3	CAJNNU010000003.1:16588216	16588216	A	B	0.378788	0.573339	0.0591431	3.19431e-22	4.44374e-17	10.9691	27.4992	intron (XM_051387190.1, intron 16 of 36)	LOC127355890
CAJNNU010000003.1	NW_026136703.1	3	CAJNNU010000003.1:10818245	10818245	A	B	0.476263	0.556798	0.0550858	5.09981e-24	1.66158e-18	10.9665	27.4926	intron (XM_051386195.1, intron 1 of 102)	LOC127355334
CAJNNU010000003.1	NW_026136703.1	3	CAJNNU010000003.1:10026187	10026187	A	B	0.472727	0.556895	0.0555177	1.11434e-23	3.36622e-18	10.9623	27.4823	intron (XM_051391801.1, intron 2 of 10)	LOC127358580
CAJNNU010000003.1	NW_026136703.1	3	CAJNNU010000003.1:16594869	16594869	A	B	0.425758	0.562161	0.0581296	4.01153e-22	5.24544e-17	10.957	27.4688	intron (XM_051387190.1, intron 22 of 36)	LOC127355890
CAJNNU010000003.1	NW_026136703.1	3	CAJNNU010000003.1:6981737	6981737	A	B	0.380303	0.572439	0.05647	3.78399e-24	1.26653e-18	10.9516	27.4554	Intergenic	LOC127357638
CAJNNU010000003.1	NW_026136703.1	3	CAJNNU010000003.1:12404639	12404639	A	B	0.35303	0.581362	0.0614105	2.88478e-21	2.72289e-16	10.9471	27.4441	Intergenic	cunh14orf180
CAJNNU010000003.1	NW_026136703.1	3	CAJNNU010000003.1:11936821	11936821	A	B	0.429798	0.561146	0.0547621	1.2211e-24	5.01057e-19	10.9435	27.435	intron (XM_051391255.1, intron 4 of 6)	LOC127358293
CAJNNU010000003.1	NW_026136703.1	3	CAJNNU010000003.1:6587334	6587334	A	B	0.374747	0.573611	0.0580616	5.11686e-23	1.11513e-17	10.933	27.4088	Intergenic	LOC127361540
CAJNNU010000003.1	NW_026136703.1	3	CAJNNU010000003.1:10805917	10805917	A	B	0.472222	0.556025	0.0546895	2.78516e-24	9.55031e-19	10.9269	27.3934	intron (XM_051386296.1, intron 2 of 19)	LOC127355427
CAJNNU010000003.1	NW_026136703.1	3	CAJNNU010000003.1:10811114	10811114	A	B	0.472222	0.556025	0.0546895	2.78516e-24	9.55031e-19	10.9269	27.3934	promoter-TSS (XM_051386296.1)	LOC127355427
CAJNNU010000003.1	NW_026136703.1	3	CAJNNU010000003.1:10811117	10811117	A	B	0.472222	0.556025	0.0546895	2.78516e-24	9.55031e-19	10.9269	27.3934	promoter-TSS (XM_051386296.1)	LOC127355427
CAJNNU010000003.1	NW_026136703.1	3	CAJNNU010000003.1:10811168	10811168	A	B	0.472222	0.556025	0.0546895	2.78516e-24	9.55031e-19	10.9269	27.3934	promoter-TSS (XM_051386296.1)	LOC127355427
CAJNNU010000003.1	NW_026136703.1	3	CAJNNU010000003.1:10812436	10812436	A	B	0.472222	0.556025	0.0546895	2.78516e-24	9.55031e-19	10.9269	27.3934	promoter-TSS (XM_051386122.1)	LOC127355334
CAJNNU010000003.1	NW_026136703.1	3	CAJNNU010000003.1:10813771	10813771	A	B	0.472222	0.556025	0.0546895	2.78516e-24	9.55031e-19	10.9269	27.3934	intron (XM_051386195.1, intron 1 of 102)	LOC127355334
CAJNNU010000003.1	NW_026136703.1	3	CAJNNU010000003.1:10813788	10813788	A	B	0.472222	0.556025	0.0546895	2.78516e-24	9.55031e-19	10.9269	27.3934	intron (XM_051386195.1, intron 1 of 102)	LOC127355334
CAJNNU010000003.1	NW_026136703.1	3	CAJNNU010000003.1:10814575	10814575	A	B	0.472222	0.556025	0.0546895	2.78516e-24	9.55031e-19	10.9269	27.3934	intron (XM_051386195.1, intron 1 of 102)	LOC127355334
CAJNNU010000003.1	NW_026136703.1	3	CAJNNU010000003.1:10814983	10814983	A	B	0.472222	0.556025	0.0546895	2.78516e-24	9.55031e-19	10.9269	27.3934	intron (XM_051386195.1, intron 1 of 102)	LOC127355334
CAJNNU010000003.1	NW_026136703.1	3	CAJNNU010000003.1:10819741	10819741	A	B	0.472222	0.556025	0.0546895	2.78516e-24	9.55031e-19	10.9269	27.3934	intron (XM_051386195.1, intron 1 of 102)	LOC127355334
CAJNNU010000003.1	NW_026136703.1	3	CAJNNU010000003.1:11775965	11775965	A	B	0.45	0.557912	0.0546715	1.88699e-24	7.09027e-19	10.9249	27.3884	promoter-TSS (XM_051384869.1)	LOC127354681
CAJNNU010000003.1	NW_026136703.1	3	CAJNNU010000003.1:6588681	6588681	A	B	0.375758	0.572939	0.0579789	4.9901e-23	1.09972e-17	10.9191	27.374	Intergenic	LOC127361540
CAJNNU010000003.1	NW_026136703.1	3	CAJNNU010000003.1:6588828	6588828	A	B	0.375758	0.572939	0.0579789	4.9901e-23	1.09972e-17	10.9191	27.374	Intergenic	LOC127361540
CAJNNU010000003.1	NW_026136703.1	3	CAJNNU010000003.1:6588831	6588831	A	B	0.375758	0.572939	0.0579789	4.9901e-23	1.09972e-17	10.9191	27.374	Intergenic	LOC127361540
CAJNNU010000003.1	NW_026136703.1	3	CAJNNU010000003.1:14622306	14622306	A	B	0.292424	0.609916	0.0633897	6.47619e-22	7.81829e-17	10.9153	27.3644	promoter-TSS (XM_051396318.1)	LOC127361585
CAJNNU010000003.1	NW_026136703.1	3	CAJNNU010000003.1:11202856	11202856	A	B	0.475253	0.555505	0.0532997	1.96167e-25	1.17305e-19	10.9134	27.3597	Intergenic	LOC127359186
CAJNNU010000003.1	NW_026136703.1	3	CAJNNU010000003.1:13724936	13724936	A	B	0.400505	0.565999	0.0577082	1.04068e-22	1.90764e-17	10.9078	27.3455	Intergenic	LOC127355316
CAJNNU010000003.1	NW_026136703.1	3	CAJNNU010000003.1:11865716	11865716	A	B	0.287879	0.61225	0.0634882	5.23549e-22	6.52403e-17	10.8976	27.3201	intron (XM_051396341.1, intron 1 of 2)	LOC127361600
CAJNNU010000003.1	NW_026136703.1	3	CAJNNU010000003.1:16170811	16170811	A	B	0.379293	0.571319	0.0620698	3.43419e-20	2.36509e-15	10.8976	27.3199	Intergenic	LOC127357635
CAJNNU010000003.1	NW_026136703.1	3	CAJNNU010000003.1:16170812	16170812	A	B	0.379293	0.571319	0.0620698	3.43419e-20	2.36509e-15	10.8976	27.3199	Intergenic	LOC127357635
CAJNNU010000003.1	NW_026136703.1	3	CAJNNU010000003.1:14714880	14714880	A	B	0.302525	0.603364	0.062916	8.80852e-22	1.01153e-16	10.8933	27.3092	Intergenic	LOC127361395
CAJNNU010000003.1	NW_026136703.1	3	CAJNNU010000003.1:9577680	9577680	A	B	0.485354	0.554496	0.0525995	5.53912e-26	4.1786e-20	10.8912	27.3039	exon (XM_051391942.1, exon 2 of 2)	si:ch211-195o20
CAJNNU010000003.1	NW_026136703.1	3	CAJNNU010000003.1:6839696	6839696	A	B	0.426263	0.560103	0.0550414	2.53727e-24	9.08133e-19	10.8802	27.2764	Intergenic	LOC127357638
CAJNNU010000003.1	NW_026136703.1	3	CAJNNU010000003.1:6929298	6929298	A	B	0.465657	0.555192	0.0541166	1.07622e-24	4.43875e-19	10.8764	27.2667	Intergenic	LOC127357638
CAJNNU010000003.1	NW_026136703.1	3	CAJNNU010000003.1:14622761	14622761	A	B	0.280303	0.616534	0.0648054	1.84148e-21	1.89647e-16	10.8743	27.2616	TTS (XM_051396320.1)	LOC127361585
CAJNNU010000003.1	NW_026136703.1	3	CAJNNU010000003.1:14622762	14622762	A	B	0.280303	0.616534	0.0648054	1.84148e-21	1.89647e-16	10.8743	27.2616	TTS (XM_051396320.1)	LOC127361585
CAJNNU010000003.1	NW_026136703.1	3	CAJNNU010000003.1:11775658	11775658	A	B	0.306061	0.600686	0.0618706	2.7671e-22	3.9443e-17	10.8676	27.2449	promoter-TSS (XM_051384763.1)	LOC127354731
CAJNNU010000003.1	NW_026136703.1	3	CAJNNU010000003.1:14713317	14713317	A	B	0.302525	0.602446	0.0628873	9.72617e-22	1.09763e-16	10.8602	27.2262	Intergenic	LOC127361395
CAJNNU010000003.1	NW_026136703.1	3	CAJNNU010000003.1:9593838	9593838	A	B	0.476263	0.55409	0.0533261	2.7365e-25	1.5162e-19	10.86	27.2258	promoter-TSS (XM_051391674.1)	LOC127358612
CAJNNU010000003.1	NW_026136703.1	3	CAJNNU010000003.1:14007521	14007521	A	B	0.495455	0.553276	0.0560697	5.74929e-23	1.20993e-17	10.8517	27.205	Intergenic	LOC127359852
CAJNNU010000003.1	NW_026136703.1	3	CAJNNU010000003.1:14009504	14009504	A	B	0.495455	0.553276	0.0560697	5.74929e-23	1.20993e-17	10.8517	27.205	Intergenic	LOC127359852
CAJNNU010000003.1	NW_026136703.1	3	CAJNNU010000003.1:14713242	14713242	A	B	0.30404	0.601246	0.0626665	8.44317e-22	9.76435e-17	10.8475	27.1944	Intergenic	LOC127361395
CAJNNU010000003.1	NW_026136703.1	3	CAJNNU010000003.1:11820560	11820560	A	B	0.330303	0.587377	0.0600213	1.29147e-22	2.18007e-17	10.8227	27.1322	intron (XM_051396336.1, intron 1 of 33)	LOC127361594
CAJNNU010000003.1	NW_026136703.1	3	CAJNNU010000003.1:12247298	12247298	A	B	0.284343	0.612149	0.0649058	4.04859e-21	3.60948e-16	10.8137	27.1095	intron (XR_007882972.1, intron 12 of 14)	LOC127361408
CAJNNU010000003.1	NW_026136703.1	3	CAJNNU010000003.1:12587419	12587419	A	B	0.437879	0.556525	0.0540683	7.57768e-25	3.24515e-19	10.811	27.1028	exon (XR_007882094.1, exon 1 of 2)	LOC127357019
CAJNNU010000003.1	NW_026136703.1	3	CAJNNU010000003.1:6841232	6841232	A	B	0.364141	0.57374	0.0594002	4.50772e-22	5.74116e-17	10.8086	27.097	Intergenic	LOC127357638
CAJNNU010000003.1	NW_026136703.1	3	CAJNNU010000003.1:15039569	15039569	A	B	0.449495	0.554955	0.0563227	6.64436e-23	1.2991e-17	10.8072	27.0933	intron (XM_051385948.1, intron 4 of 4)	LOC127352730
CAJNNU010000003.1	NW_026136703.1	3	CAJNNU010000003.1:14009469	14009469	A	B	0.472727	0.552882	0.0544921	3.449e-24	1.17039e-18	10.8049	27.0876	Intergenic	LOC127359852
CAJNNU010000003.1	NW_026136703.1	3	CAJNNU010000003.1:6898096	6898096	B	A	0.49798	-0.551845	0.0531684	3.08358e-25	1.64015e-19	10.7964	27.0662	Intergenic	LOC127357638
CAJNNU010000003.1	NW_026136703.1	3	CAJNNU010000003.1:6898443	6898443	A	B	0.49798	-0.551845	0.0531684	3.08358e-25	1.64015e-19	10.7964	27.0662	Intergenic	LOC127357638
CAJNNU010000003.1	NW_026136703.1	3	CAJNNU010000003.1:6898549	6898549	A	B	0.49798	-0.551845	0.0531684	3.08358e-25	1.64015e-19	10.7964	27.0662	Intergenic	LOC127357638
CAJNNU010000003.1	NW_026136703.1	3	CAJNNU010000003.1:6899242	6899242	A	B	0.49798	-0.551845	0.0531684	3.08358e-25	1.64015e-19	10.7964	27.0662	Intergenic	LOC127357638
CAJNNU010000003.1	NW_026136703.1	3	CAJNNU010000003.1:6900144	6900144	B	A	0.49798	-0.551845	0.0531684	3.08358e-25	1.64015e-19	10.7964	27.0662	Intergenic	LOC127357638
CAJNNU010000003.1	NW_026136703.1	3	CAJNNU010000003.1:6902525	6902525	B	A	0.49798	-0.551845	0.0531684	3.08358e-25	1.64015e-19	10.7964	27.0662	Intergenic	LOC127357638
CAJNNU010000003.1	NW_026136703.1	3	CAJNNU010000003.1:6903139	6903139	B	A	0.49798	-0.551845	0.0531684	3.08358e-25	1.64015e-19	10.7964	27.0662	Intergenic	LOC127357638
CAJNNU010000003.1	NW_026136703.1	3	CAJNNU010000003.1:10096520	10096520	A	B	0.499495	-0.551835	0.0541654	2.24424e-24	8.12145e-19	10.7961	27.0656	exon (XM_051391900.1, exon 6 of 6)	LOC127358638
CAJNNU010000003.1	NW_026136703.1	3	CAJNNU010000003.1:13648858	13648858	A	B	0.422222	0.558444	0.0579163	5.3006e-22	6.58842e-17	10.7888	27.0471	intron (XM_051386065.1, intron 23 of 29)	LOC127355291
CAJNNU010000003.1	NW_026136703.1	3	CAJNNU010000003.1:9592395	9592395	A	B	0.485354	0.551659	0.052517	8.24503e-26	5.94548e-20	10.78	27.0252	intron (XM_051391839.1, intron 3 of 5)	LOC127358612
CAJNNU010000003.1	NW_026136703.1	3	CAJNNU010000003.1:7271747	7271747	A	B	0.450505	0.553985	0.054661	3.86694e-24	1.28989e-18	10.7738	27.0097	Intergenic	LOC127357825
CAJNNU010000003.1	NW_026136703.1	3	CAJNNU010000003.1:11861183	11861183	A	B	0.420202	0.558406	0.0548213	2.29119e-24	8.26087e-19	10.7732	27.0082	intron (XM_051396340.1, intron 2 of 4)	LOC127361598
CAJNNU010000003.1	NW_026136703.1	3	CAJNNU010000003.1:15543056	15543056	A	B	0.279293	0.614318	0.0654095	5.89381e-21	5.05247e-16	10.7725	27.0063	intron (XM_051385928.1, intron 3 of 3)	LOC127355189
CAJNNU010000003.1	NW_026136703.1	3	CAJNNU010000003.1:14085652	14085652	A	B	0.362121	0.573303	0.0584153	9.77418e-23	1.80858e-17	10.7664	26.9911	intron (XR_007882987.1, intron 2 of 3)	LOC127359853
CAJNNU010000003.1	NW_026136703.1	3	CAJNNU010000003.1:14088518	14088518	A	B	0.362121	0.573303	0.0584153	9.77418e-23	1.80858e-17	10.7664	26.9911	intron (XR_007882993.1, intron 3 of 3)	LOC127359853
CAJNNU010000003.1	NW_026136703.1	3	CAJNNU010000003.1:8977589	8977589	A	B	0.305556	0.59809	0.0632198	3.06511e-21	2.85193e-16	10.764	26.9849	TTS (XM_051395567.1)	LOC127361004
CAJNNU010000003.1	NW_026136703.1	3	CAJNNU010000003.1:6553049	6553049	A	B	0.390404	0.564708	0.0575923	1.06858e-22	1.94786e-17	10.7625	26.9814	Intergenic	LOC127361540
CAJNNU010000003.1	NW_026136703.1	3	CAJNNU010000003.1:11782993	11782993	A	B	0.314646	0.593195	0.0621597	1.3865e-21	1.47636e-16	10.7608	26.9769	intron (XM_051384714.1, intron 13 of 20)	LOC127354649
CAJNNU010000003.1	NW_026136703.1	3	CAJNNU010000003.1:15037015	15037015	A	B	0.410101	0.560043	0.0585368	1.09659e-21	1.2097e-16	10.7602	26.9756	TTS (XM_051385948.1)	LOC127352730
CAJNNU010000003.1	NW_026136703.1	3	CAJNNU010000003.1:6587071	6587071	A	B	0.383838	0.566361	0.0572122	4.19141e-23	9.55928e-18	10.7582	26.9706	Intergenic	LOC127361540
CAJNNU010000003.1	NW_026136703.1	3	CAJNNU010000003.1:9594397	9594397	B	A	0.487879	0.55083	0.0527604	1.62424e-25	9.95551e-20	10.7505	26.9513	promoter-TSS (XM_051391674.1)	LOC127358541
CAJNNU010000003.1	NW_026136703.1	3	CAJNNU010000003.1:9594489	9594489	B	A	0.487879	0.55083	0.0527604	1.62424e-25	9.95551e-20	10.7505	26.9513	promoter-TSS (XM_051391674.1)	LOC127358541
CAJNNU010000003.1	NW_026136703.1	3	CAJNNU010000003.1:10075740	10075740	A	B	0.315657	0.592371	0.0613356	4.55201e-22	5.79005e-17	10.7495	26.9487	promoter-TSS (XM_051391854.1)	LOC127358630
CAJNNU010000003.1	NW_026136703.1	3	CAJNNU010000003.1:10781939	10781939	A	B	0.420202	0.557689	0.0548133	2.58112e-24	9.20469e-19	10.7456	26.9389	intron (XM_051386296.1, intron 9 of 19)	LOC127355550
CAJNNU010000003.1	NW_026136703.1	3	CAJNNU010000003.1:11779499	11779499	A	B	0.493939	0.550554	0.0532716	4.90174e-25	2.34493e-19	10.7445	26.9362	TTS (XM_051384763.1)	LOC127354681
CAJNNU010000003.1	NW_026136703.1	3	CAJNNU010000003.1:11779652	11779652	A	B	0.493939	0.550554	0.0532716	4.90174e-25	2.34493e-19	10.7445	26.9362	TTS (XM_051384763.1)	LOC127354681
CAJNNU010000003.1	NW_026136703.1	3	CAJNNU010000003.1:11779664	11779664	A	B	0.493939	0.550554	0.0532716	4.90174e-25	2.34493e-19	10.7445	26.9362	TTS (XM_051384763.1)	LOC127354681
CAJNNU010000003.1	NW_026136703.1	3	CAJNNU010000003.1:11779763	11779763	A	B	0.493939	0.550554	0.0532716	4.90174e-25	2.34493e-19	10.7445	26.9362	TTS (XM_051384714.1)	LOC127354681
CAJNNU010000003.1	NW_026136703.1	3	CAJNNU010000003.1:12604677	12604677	A	B	0.321212	0.589064	0.0609768	4.43857e-22	5.66781e-17	10.7291	26.8975	intron (XM_051389151.1, intron 8 of 11)	LOC127357011
CAJNNU010000003.1	NW_026136703.1	3	CAJNNU010000003.1:6560511	6560511	A	B	0.372727	0.568672	0.059236	7.98652e-22	9.29541e-17	10.7222	26.8801	Intergenic	LOC127361540
CAJNNU010000003.1	NW_026136703.1	3	CAJNNU010000003.1:12716971	12716971	A	B	0.436364	0.55438	0.0541508	1.34389e-24	5.44605e-19	10.7195	26.8734	exon (XM_051393091.1, exon 14 of 14)	LOC127352668
CAJNNU010000003.1	NW_026136703.1	3	CAJNNU010000003.1:12721085	12721085	A	B	0.436364	0.55438	0.0541508	1.34389e-24	5.44605e-19	10.7195	26.8734	intron (XM_051381238.1, intron 1 of 6)	LOC127352668
CAJNNU010000003.1	NW_026136703.1	3	CAJNNU010000003.1:14700517	14700517	A	B	0.30404	0.597643	0.0623495	9.21279e-22	1.04209e-16	10.7179	26.8695	Intergenic	LOC127361673
CAJNNU010000003.1	NW_026136703.1	3	CAJNNU010000003.1:14701703	14701703	A	B	0.30404	0.597643	0.0623495	9.21279e-22	1.04209e-16	10.7179	26.8695	Intergenic	LOC127361673
CAJNNU010000003.1	NW_026136703.1	3	CAJNNU010000003.1:14703669	14703669	A	B	0.30404	0.597643	0.0623495	9.21279e-22	1.04209e-16	10.7179	26.8695	Intergenic	LOC127361395
CAJNNU010000003.1	NW_026136703.1	3	CAJNNU010000003.1:9597113	9597113	B	A	0.488384	0.549942	0.0528182	2.18643e-25	1.27632e-19	10.7164	26.8658	intron (XM_051391711.1, intron 1 of 16)	LOC127358541
CAJNNU010000003.1	NW_026136703.1	3	CAJNNU010000003.1:9598024	9598024	A	B	0.488384	0.549942	0.0528182	2.18643e-25	1.27632e-19	10.7164	26.8658	intron (XM_051391711.1, intron 1 of 16)	LOC127358541
CAJNNU010000003.1	NW_026136703.1	3	CAJNNU010000003.1:11828684	11828684	A	B	0.440909	0.553611	0.0543223	2.17028e-24	7.91219e-19	10.714	26.8597	intron (XM_051396336.1, intron 2 of 33)	LOC127361594
CAJNNU010000003.1	NW_026136703.1	3	CAJNNU010000003.1:15146750	15146750	A	B	0.417677	0.557218	0.0581828	9.98694e-22	1.11805e-16	10.7094	26.8482	Intergenic	LOC127355272
CAJNNU010000003.1	NW_026136703.1	3	CAJNNU010000003.1:15146918	15146918	A	B	0.417677	0.557218	0.0581828	9.98694e-22	1.11805e-16	10.7094	26.8482	Intergenic	LOC127355272
CAJNNU010000003.1	NW_026136703.1	3	CAJNNU010000003.1:15148159	15148159	A	B	0.417677	0.557218	0.0581828	9.98694e-22	1.11805e-16	10.7094	26.8482	intron (XR_007881723.1, intron 2 of 2)	LOC127355272
CAJNNU010000003.1	NW_026136703.1	3	CAJNNU010000003.1:11898585	11898585	A	B	0.434343	0.554327	0.0536457	4.99147e-25	2.36478e-19	10.706	26.8397	promoter-TSS (XM_051393952.1)	LOC127359798
CAJNNU010000003.1	NW_026136703.1	3	CAJNNU010000003.1:11906528	11906528	A	B	0.434343	0.554327	0.0536457	4.99147e-25	2.36478e-19	10.706	26.8397	intron (XM_051393949.1, intron 9 of 10)	si:ch211-163l21
CAJNNU010000003.1	NW_026136703.1	3	CAJNNU010000003.1:10025162	10025162	A	B	0.471717	0.55038	0.0554854	3.42908e-23	8.06445e-18	10.7049	26.837	intron (XM_051391801.1, intron 2 of 10)	LOC127358580
CAJNNU010000003.1	NW_026136703.1	3	CAJNNU010000003.1:9763417	9763417	A	B	0.336869	0.581299	0.0597046	2.1118e-22	3.22089e-17	10.7046	26.8361	promoter-TSS (rna-trnai-aau-2)	trnai-aau-2
CAJNNU010000003.1	NW_026136703.1	3	CAJNNU010000003.1:9763421	9763421	A	B	0.336869	0.581299	0.0597046	2.1118e-22	3.22089e-17	10.7046	26.8361	promoter-TSS (rna-trnai-aau-2)	trnai-aau-2
CAJNNU010000003.1	NW_026136703.1	3	CAJNNU010000003.1:9576249	9576249	A	B	0.485859	0.549659	0.0525488	1.31896e-25	8.23883e-20	10.7026	26.8312	promoter-TSS (XM_051391621.1)	si:ch211-195o20
CAJNNU010000003.1	NW_026136703.1	3	CAJNNU010000003.1:9577920	9577920	A	B	0.485859	0.549659	0.0525488	1.31896e-25	8.23883e-20	10.7026	26.8312	exon (XM_051391942.1, exon 2 of 2)	si:ch211-195o20
CAJNNU010000003.1	NW_026136703.1	3	CAJNNU010000003.1:9592050	9592050	A	B	0.485859	0.549659	0.0525488	1.31896e-25	8.23883e-20	10.7026	26.8312	intron (XM_051391839.1, intron 3 of 5)	LOC127358612
CAJNNU010000003.1	NW_026136703.1	3	CAJNNU010000003.1:9592067	9592067	A	B	0.485859	0.549659	0.0525488	1.31896e-25	8.23883e-20	10.7026	26.8312	intron (XM_051391839.1, intron 3 of 5)	LOC127358612
CAJNNU010000003.1	NW_026136703.1	3	CAJNNU010000003.1:11896306	11896306	A	B	0.320707	0.588314	0.0603402	1.84546e-22	2.89814e-17	10.6929	26.8068	TTS (XM_051393933.1)	LOC127359809
CAJNNU010000003.1	NW_026136703.1	3	CAJNNU010000003.1:11901314	11901314	A	B	0.320707	0.588314	0.0603402	1.84546e-22	2.89814e-17	10.6929	26.8068	intron (XM_051393944.1, intron 6 of 11)	LOC127359798
CAJNNU010000003.1	NW_026136703.1	3	CAJNNU010000003.1:11901789	11901789	A	B	0.320707	0.588314	0.0603402	1.84546e-22	2.89814e-17	10.6929	26.8068	intron (XM_051393944.1, intron 6 of 11)	LOC127359798
CAJNNU010000003.1	NW_026136703.1	3	CAJNNU010000003.1:11902858	11902858	A	B	0.320707	0.588314	0.0603402	1.84546e-22	2.89814e-17	10.6929	26.8068	intron (XM_051393944.1, intron 8 of 11)	LOC127359798
CAJNNU010000003.1	NW_026136703.1	3	CAJNNU010000003.1:11903527	11903527	A	B	0.320707	0.588314	0.0603402	1.84546e-22	2.89814e-17	10.6929	26.8068	exon (XM_051393944.1, exon 10 of 12)	LOC127359798
CAJNNU010000003.1	NW_026136703.1	3	CAJNNU010000003.1:11780593	11780593	A	B	0.465152	0.550387	0.0550969	1.69535e-23	4.72335e-18	10.6874	26.793	TTS (XM_051384714.1)	LOC127354681
CAJNNU010000003.1	NW_026136703.1	3	CAJNNU010000003.1:13727378	13727378	A	B	0.426768	0.554845	0.0586761	3.19751e-21	2.96387e-16	10.6801	26.7748	Intergenic	LOC127355316
CAJNNU010000003.1	NW_026136703.1	3	CAJNNU010000003.1:14695502	14695502	A	B	0.327273	0.584527	0.0611806	1.2462e-21	1.35643e-16	10.6677	26.7435	Intergenic	LOC127361673
CAJNNU010000003.1	NW_026136703.1	3	CAJNNU010000003.1:6955888	6955888	A	B	0.475253	0.549145	0.0542289	4.21755e-24	1.39263e-18	10.665	26.7368	Intergenic	LOC127357638
CAJNNU010000003.1	NW_026136703.1	3	CAJNNU010000003.1:12721812	12721812	A	B	0.45303	0.550844	0.0547176	7.72717e-24	2.42884e-18	10.6625	26.7306	intron (XM_051381238.1, intron 2 of 6)	LOC127352668
CAJNNU010000003.1	NW_026136703.1	3	CAJNNU010000003.1:12725920	12725920	A	B	0.45303	0.550844	0.0547176	7.72717e-24	2.42884e-18	10.6625	26.7306	intron (XM_051381238.1, intron 2 of 6)	LOC127352668
CAJNNU010000003.1	NW_026136703.1	3	CAJNNU010000003.1:12668640	12668640	A	B	0.460101	0.550145	0.0539379	1.99101e-24	7.36819e-19	10.6618	26.7289	exon (XM_051391072.1, exon 6 of 6)	LOC127358163
CAJNNU010000003.1	NW_026136703.1	3	CAJNNU010000003.1:12670149	12670149	A	B	0.460101	0.550145	0.0539379	1.99101e-24	7.36819e-19	10.6618	26.7289	promoter-TSS (XM_051391049.1)	LOC127358163
CAJNNU010000003.1	NW_026136703.1	3	CAJNNU010000003.1:11828426	11828426	A	B	0.440404	0.552145	0.0542941	2.71195e-24	9.55031e-19	10.6547	26.7111	intron (XM_051396336.1, intron 2 of 33)	LOC127361594
CAJNNU010000003.1	NW_026136703.1	3	CAJNNU010000003.1:12670881	12670881	A	B	0.460606	0.549866	0.0537712	1.51619e-24	6.06905e-19	10.6527	26.7061	intron (XM_051391060.1, intron 1 of 6)	LOC127358163
CAJNNU010000003.1	NW_026136703.1	3	CAJNNU010000003.1:10787226	10787226	A	B	0.452525	0.550291	0.0559222	7.54909e-23	1.45426e-17	10.639	26.6718	intron (XM_051386296.1, intron 8 of 19)	LOC127355427
CAJNNU010000003.1	NW_026136703.1	3	CAJNNU010000003.1:13829956	13829956	A	B	0.374242	0.565931	0.0597271	2.6601e-21	2.53341e-16	10.6364	26.6653	intron (XR_007884278.1, intron 2 of 3)	LOC127361394
CAJNNU010000003.1	NW_026136703.1	3	CAJNNU010000003.1:7142503	7142503	A	B	0.390404	0.561389	0.0555631	5.32292e-24	1.71716e-18	10.6364	26.6652	intron (XM_051390013.1, intron 2 of 9)	LOC127357638
CAJNNU010000003.1	NW_026136703.1	3	CAJNNU010000003.1:11898510	11898510	A	B	0.435354	0.552373	0.054026	1.54501e-24	6.1096e-19	10.6364	26.6652	promoter-TSS (XM_051393952.1)	LOC127359798
CAJNNU010000003.1	NW_026136703.1	3	CAJNNU010000003.1:11902586	11902586	A	B	0.435354	0.552373	0.054026	1.54501e-24	6.1096e-19	10.6364	26.6652	exon (XM_051393944.1, exon 8 of 12)	LOC127359798
CAJNNU010000003.1	NW_026136703.1	3	CAJNNU010000003.1:11903374	11903374	A	B	0.435354	0.552373	0.054026	1.54501e-24	6.1096e-19	10.6364	26.6652	intron (XM_051393944.1, intron 9 of 11)	LOC127359798
CAJNNU010000003.1	NW_026136703.1	3	CAJNNU010000003.1:14310167	14310167	A	B	0.282323	0.608339	0.0647512	5.72098e-21	4.92152e-16	10.6335	26.658	TTS (XM_051396084.1)	LOC127361454
CAJNNU010000003.1	NW_026136703.1	3	CAJNNU010000003.1:14314376	14314376	A	B	0.282323	0.608339	0.0647512	5.72098e-21	4.92152e-16	10.6335	26.658	intron (XM_051396083.1, intron 24 of 31)	LOC127361454
CAJNNU010000003.1	NW_026136703.1	3	CAJNNU010000003.1:13848778	13848778	A	B	0.323737	0.585121	0.0618539	3.08732e-21	2.86987e-16	10.6294	26.6477	Intergenic	LOC127361394
CAJNNU010000003.1	NW_026136703.1	3	CAJNNU010000003.1:14699645	14699645	A	B	0.303535	0.595072	0.0623213	1.31631e-21	1.4103e-16	10.6159	26.6138	Intergenic	LOC127361673
CAJNNU010000003.1	NW_026136703.1	3	CAJNNU010000003.1:14701194	14701194	A	B	0.303535	0.595072	0.0623213	1.31631e-21	1.4103e-16	10.6159	26.6138	Intergenic	LOC127361673
CAJNNU010000003.1	NW_026136703.1	3	CAJNNU010000003.1:14702023	14702023	A	B	0.303535	0.595072	0.0623213	1.31631e-21	1.4103e-16	10.6159	26.6138	Intergenic	LOC127361673
CAJNNU010000003.1	NW_026136703.1	3	CAJNNU010000003.1:14702250	14702250	A	B	0.303535	0.595072	0.0623213	1.31631e-21	1.4103e-16	10.6159	26.6138	Intergenic	LOC127361395
CAJNNU010000003.1	NW_026136703.1	3	CAJNNU010000003.1:13628064	13628064	A	B	0.45404	0.549374	0.0558321	7.58953e-23	1.45426e-17	10.6097	26.5982	intron (XM_051386031.1, intron 1 of 31)	LOC127355291
CAJNNU010000003.1	NW_026136703.1	3	CAJNNU010000003.1:13628576	13628576	A	B	0.45404	0.549374	0.0558321	7.58953e-23	1.45426e-17	10.6097	26.5982	intron (XM_051386065.1, intron 2 of 29)	LOC127355291
CAJNNU010000003.1	NW_026136703.1	3	CAJNNU010000003.1:6192473	6192473	A	B	0.355556	0.571371	0.0589304	3.14462e-22	4.3993e-17	10.6082	26.5944	intron (XM_051392307.1, intron 1 of 7)	LOC127358841
CAJNNU010000003.1	NW_026136703.1	3	CAJNNU010000003.1:14653314	14653314	A	B	0.305556	0.593717	0.0629555	4.07202e-21	3.62378e-16	10.6071	26.5918	promoter-TSS (XR_007884339.1)	LOC127361672
CAJNNU010000003.1	NW_026136703.1	3	CAJNNU010000003.1:9483047	9483047	A	B	0.309596	0.591457	0.0605603	1.569e-22	2.52019e-17	10.6037	26.5831	Intergenic	LOC127357974
CAJNNU010000003.1	NW_026136703.1	3	CAJNNU010000003.1:13762868	13762868	A	B	0.479293	0.547322	0.0546177	1.23296e-23	3.65304e-18	10.6021	26.5791	Intergenic	LOC127361394
CAJNNU010000003.1	NW_026136703.1	3	CAJNNU010000003.1:11997154	11997154	A	B	0.318687	0.586718	0.0604305	2.76095e-22	3.94126e-17	10.5994	26.5724	intron (XM_051395926.1, intron 1 of 6)	LOC127361364
CAJNNU010000003.1	NW_026136703.1	3	CAJNNU010000003.1:11829239	11829239	A	B	0.440404	0.55063	0.0542861	3.55604e-24	1.19431e-18	10.5964	26.5648	intron (XM_051396336.1, intron 2 of 33)	LOC127361594
CAJNNU010000003.1	NW_026136703.1	3	CAJNNU010000003.1:11832666	11832666	A	B	0.436869	0.551062	0.0550587	1.39677e-23	4.04072e-18	10.5943	26.5596	intron (XM_051396336.1, intron 4 of 33)	LOC127361594
CAJNNU010000003.1	NW_026136703.1	3	CAJNNU010000003.1:9437384	9437384	A	B	0.488889	0.546775	0.0527881	3.852e-25	1.95732e-19	10.5938	26.5585	intron (XM_051390716.1, intron 7 of 50)	LOC127357974
CAJNNU010000003.1	NW_026136703.1	3	CAJNNU010000003.1:9440143	9440143	A	B	0.488889	0.546775	0.0527881	3.852e-25	1.95732e-19	10.5938	26.5585	intron (XM_051390716.1, intron 11 of 50)	LOC127357974
CAJNNU010000003.1	NW_026136703.1	3	CAJNNU010000003.1:9784538	9784538	A	B	0.344444	0.57505	0.059084	2.1859e-22	3.32872e-17	10.5889	26.5461	intron (XM_051391724.1, intron 18 of 28)	trnaf-gaa-2
CAJNNU010000003.1	NW_026136703.1	3	CAJNNU010000003.1:15524355	15524355	A	B	0.49697	-0.546489	0.0558918	1.40463e-22	2.33477e-17	10.5876	26.5428	intron (XM_051385768.1, intron 1 of 6)	LOC127355189
CAJNNU010000003.1	NW_026136703.1	3	CAJNNU010000003.1:6994760	6994760	A	B	0.378283	0.563283	0.0574529	1.0794e-22	1.9603e-17	10.5821	26.5291	Intergenic	LOC127357638
CAJNNU010000003.1	NW_026136703.1	3	CAJNNU010000003.1:9576976	9576976	A	B	0.486869	0.546493	0.0526648	3.16091e-25	1.64015e-19	10.5808	26.5259	TTS (XM_051391942.1)	si:ch211-195o20
CAJNNU010000003.1	NW_026136703.1	3	CAJNNU010000003.1:9576997	9576997	A	B	0.486869	0.546493	0.0526648	3.16091e-25	1.64015e-19	10.5808	26.5259	TTS (XM_051391942.1)	si:ch211-195o20
CAJNNU010000003.1	NW_026136703.1	3	CAJNNU010000003.1:9577522	9577522	A	B	0.486869	0.546493	0.0526648	3.16091e-25	1.64015e-19	10.5808	26.5259	exon (XM_051391942.1, exon 2 of 2)	si:ch211-195o20
CAJNNU010000003.1	NW_026136703.1	3	CAJNNU010000003.1:14705038	14705038	A	B	0.303535	0.593801	0.0623564	1.68732e-21	1.7492e-16	10.5706	26.5003	Intergenic	LOC127361395
CAJNNU010000003.1	NW_026136703.1	3	CAJNNU010000003.1:12616045	12616045	A	B	0.422222	0.552756	0.0554805	2.21102e-23	5.67627e-18	10.5701	26.499	Intergenic	LOC127356991
CAJNNU010000003.1	NW_026136703.1	3	CAJNNU010000003.1:6903387	6903387	A	B	0.496465	0.545923	0.0531751	9.97371e-25	4.16219e-19	10.5655	26.4875	Intergenic	LOC127357638
CAJNNU010000003.1	NW_026136703.1	3	CAJNNU010000003.1:14692898	14692898	A	B	0.326768	0.58188	0.0611442	1.79085e-21	1.85066e-16	10.5629	26.4808	Intergenic	LOC127361673
CAJNNU010000003.1	NW_026136703.1	3	CAJNNU010000003.1:10068405	10068405	B	A	0.49798	-0.545762	0.0540861	6.07871e-24	1.95454e-18	10.5597	26.4728	TTS (XM_051391854.1)	LOC127358615
CAJNNU010000003.1	NW_026136703.1	3	CAJNNU010000003.1:11849552	11849552	A	B	0.454545	0.548001	0.0542301	5.24386e-24	1.69879e-18	10.5587	26.4703	intron (XM_051396336.1, intron 28 of 33)	LOC127361597
CAJNNU010000003.1	NW_026136703.1	3	CAJNNU010000003.1:12651240	12651240	A	B	0.39798	0.557444	0.056667	7.78539e-23	1.48254e-17	10.5581	26.4688	intron (XM_051389115.1, intron 4 of 14)	LOC127356985
CAJNNU010000003.1	NW_026136703.1	3	CAJNNU010000003.1:12667832	12667832	A	B	0.39798	0.557444	0.056667	7.78539e-23	1.48254e-17	10.5581	26.4688	exon (XM_051391072.1, exon 5 of 6)	LOC127358170
CAJNNU010000003.1	NW_026136703.1	3	CAJNNU010000003.1:12669340	12669340	A	B	0.39798	0.557444	0.056667	7.78539e-23	1.48254e-17	10.5581	26.4688	TTS (XM_051391072.1)	LOC127358163
CAJNNU010000003.1	NW_026136703.1	3	CAJNNU010000003.1:9579483	9579483	B	A	0.485354	0.545625	0.0525038	2.69313e-25	1.50065e-19	10.5455	26.4372	exon (XM_051391942.1, exon 2 of 2)	zgc:193593
CAJNNU010000003.1	NW_026136703.1	3	CAJNNU010000003.1:13842777	13842777	B	A	0.491919	0.545453	0.0545415	1.51332e-23	4.35221e-18	10.5451	26.4364	intron (XR_007884277.1, intron 3 of 3)	LOC127361394
CAJNNU010000003.1	NW_026136703.1	3	CAJNNU010000003.1:14318849	14318849	B	A	0.484848	-0.545628	0.0551131	4.15682e-23	9.50249e-18	10.545	26.4359	intron (XM_051396083.1, intron 27 of 31)	LOC127361454
CAJNNU010000003.1	NW_026136703.1	3	CAJNNU010000003.1:13628583	13628583	A	B	0.45303	0.547787	0.0562284	1.99244e-22	3.08643e-17	10.5445	26.4347	intron (XM_051386065.1, intron 2 of 29)	LOC127355291
CAJNNU010000003.1	NW_026136703.1	3	CAJNNU010000003.1:9816932	9816932	A	B	0.333333	0.578444	0.0611323	3.01637e-21	2.81459e-16	10.5444	26.4345	Intergenic	LOC127358573
CAJNNU010000003.1	NW_026136703.1	3	CAJNNU010000003.1:11780590	11780590	A	B	0.460101	0.547101	0.0549359	2.30623e-23	5.85934e-18	10.5441	26.4339	TTS (XM_051384714.1)	LOC127354681
CAJNNU010000003.1	NW_026136703.1	3	CAJNNU010000003.1:14909791	14909791	A	B	0.45	0.548095	0.0570502	7.45113e-22	8.83589e-17	10.5438	26.433	intron (XM_051388462.1, intron 1 of 5)	LOC127356577
CAJNNU010000003.1	NW_026136703.1	3	CAJNNU010000003.1:11950090	11950090	A	B	0.286364	0.60311	0.0654865	3.27105e-20	2.27972e-15	10.5414	26.427	exon (XM_051389818.1, exon 23 of 23)	LOC127358293
CAJNNU010000003.1	NW_026136703.1	3	CAJNNU010000003.1:11780884	11780884	A	B	0.454545	0.547542	0.0546444	1.24393e-23	3.67444e-18	10.541	26.426	intron (XM_051384714.1, intron 20 of 20)	LOC127354681
CAJNNU010000003.1	NW_026136703.1	3	CAJNNU010000003.1:14289505	14289505	A	B	0.294949	0.59772	0.0630658	2.59892e-21	2.48081e-16	10.536	26.4133	exon (XM_051396082.1, exon 1 of 33)	LOC127361454
CAJNNU010000003.1	NW_026136703.1	3	CAJNNU010000003.1:14303963	14303963	A	B	0.282828	0.605114	0.0647483	9.13411e-21	7.33642e-16	10.5325	26.4047	intron (XM_051396084.1, intron 12 of 19)	LOC127361454
CAJNNU010000003.1	NW_026136703.1	3	CAJNNU010000003.1:13746148	13746148	A	B	0.480303	-0.545456	0.0541976	7.95314e-24	2.49188e-18	10.5316	26.4025	Intergenic	LOC127355316
CAJNNU010000003.1	NW_026136703.1	3	CAJNNU010000003.1:11899727	11899727	A	B	0.421212	0.5519	0.0543974	3.46247e-24	1.1709e-18	10.5306	26.3998	intron (XM_051393944.1, intron 5 of 11)	LOC127359798
CAJNNU010000003.1	NW_026136703.1	3	CAJNNU010000003.1:13628732	13628732	A	B	0.452525	0.547226	0.0562832	2.4123e-22	3.53094e-17	10.5209	26.3755	intron (XM_051386065.1, intron 2 of 29)	LOC127355291
CAJNNU010000003.1	NW_026136703.1	3	CAJNNU010000003.1:13717053	13717053	A	B	0.369697	0.564147	0.0597496	3.66222e-21	3.32665e-16	10.517	26.3658	Intergenic	LOC127355316
CAJNNU010000003.1	NW_026136703.1	3	CAJNNU010000003.1:11775185	11775185	A	B	0.44596	0.547822	0.0558751	1.07792e-22	1.9603e-17	10.5154	26.3619	promoter-TSS (XM_051384763.1)	LOC127354731
CAJNNU010000003.1	NW_026136703.1	3	CAJNNU010000003.1:11908977	11908977	A	B	0.322727	0.582438	0.0601048	3.31316e-22	4.54245e-17	10.515	26.3608	intron (XM_051393949.1, intron 5 of 10)	si:ch211-163l21
CAJNNU010000003.1	NW_026136703.1	3	CAJNNU010000003.1:14692579	14692579	A	B	0.326768	0.580558	0.061173	2.30057e-21	2.24717e-16	10.5149	26.3606	Intergenic	LOC127361673
CAJNNU010000003.1	NW_026136703.1	3	CAJNNU010000003.1:12365063	12365063	A	B	0.3	0.594073	0.0633617	6.85841e-21	5.69517e-16	10.5102	26.3487	Intergenic	LOC127359194
CAJNNU010000003.1	NW_026136703.1	3	CAJNNU010000003.1:14695370	14695370	A	B	0.328283	0.57973	0.0608868	1.7079e-21	1.76867e-16	10.5099	26.3479	Intergenic	LOC127361673
CAJNNU010000003.1	NW_026136703.1	3	CAJNNU010000003.1:11778851	11778851	A	B	0.494949	0.544439	0.0532835	1.65061e-24	6.2742e-19	10.5076	26.3424	TTS (XM_051384705.1)	LOC127354681
CAJNNU010000003.1	NW_026136703.1	3	CAJNNU010000003.1:11779031	11779031	A	B	0.494949	0.544439	0.0532835	1.65061e-24	6.2742e-19	10.5076	26.3424	TTS (XM_051384763.1)	LOC127354681
CAJNNU010000003.1	NW_026136703.1	3	CAJNNU010000003.1:12420921	12420921	A	B	0.376768	0.561515	0.0590054	1.79397e-21	1.85193e-16	10.4992	26.3213	Intergenic	cunh14orf180
CAJNNU010000003.1	NW_026136703.1	3	CAJNNU010000003.1:14644861	14644861	A	B	0.280303	0.605775	0.0660691	4.78241e-20	3.1647e-15	10.4981	26.3185	intron (XM_051396319.1, intron 3 of 8)	LOC127361586
CAJNNU010000003.1	NW_026136703.1	3	CAJNNU010000003.1:14644973	14644973	A	B	0.280303	0.605775	0.0660691	4.78241e-20	3.1647e-15	10.4981	26.3185	intron (XM_051396319.1, intron 3 of 8)	LOC127361586
CAJNNU010000003.1	NW_026136703.1	3	CAJNNU010000003.1:14648159	14648159	A	B	0.280303	0.605775	0.0660691	4.78241e-20	3.1647e-15	10.4981	26.3185	promoter-TSS (XM_051389739.1)	LOC127357505
CAJNNU010000003.1	NW_026136703.1	3	CAJNNU010000003.1:10763806	10763806	A	B	0.483333	0.5444	0.0553086	7.35234e-23	1.4278e-17	10.4955	26.312	intron (XM_051386296.1, intron 17 of 19)	LOC127355550
CAJNNU010000003.1	NW_026136703.1	3	CAJNNU010000003.1:6559558	6559558	A	B	0.373737	0.562256	0.0592693	2.39011e-21	2.314e-16	10.4931	26.3058	Intergenic	LOC127361540
CAJNNU010000003.1	NW_026136703.1	3	CAJNNU010000003.1:6559566	6559566	A	B	0.373737	0.562256	0.0592693	2.39011e-21	2.314e-16	10.4931	26.3058	Intergenic	LOC127361540
CAJNNU010000003.1	NW_026136703.1	3	CAJNNU010000003.1:6560229	6560229	A	B	0.373737	0.562256	0.0592693	2.39011e-21	2.314e-16	10.4931	26.3058	Intergenic	LOC127361540
CAJNNU010000003.1	NW_026136703.1	3	CAJNNU010000003.1:6560234	6560234	A	B	0.373737	0.562256	0.0592693	2.39011e-21	2.314e-16	10.4931	26.3058	Intergenic	LOC127361540
CAJNNU010000003.1	NW_026136703.1	3	CAJNNU010000003.1:6560241	6560241	A	B	0.373737	0.562256	0.0592693	2.39011e-21	2.314e-16	10.4931	26.3058	Intergenic	LOC127361540
CAJNNU010000003.1	NW_026136703.1	3	CAJNNU010000003.1:6560288	6560288	A	B	0.373737	0.562256	0.0592693	2.39011e-21	2.314e-16	10.4931	26.3058	Intergenic	LOC127361540
CAJNNU010000003.1	NW_026136703.1	3	CAJNNU010000003.1:7140471	7140471	A	B	0.463131	0.54551	0.0549466	3.14527e-23	7.59741e-18	10.4927	26.305	intron (XM_051389996.1, intron 2 of 10)	LOC127357638
CAJNNU010000003.1	NW_026136703.1	3	CAJNNU010000003.1:11782483	11782483	A	B	0.455051	0.546048	0.05471	1.85021e-23	4.98843e-18	10.4855	26.2868	intron (XM_051384714.1, intron 15 of 20)	LOC127354649
CAJNNU010000003.1	NW_026136703.1	3	CAJNNU010000003.1:15146536	15146536	A	B	0.379798	0.560136	0.0607093	2.7953e-20	1.98936e-15	10.4805	26.2744	Intergenic	LOC127355272
CAJNNU010000003.1	NW_026136703.1	3	CAJNNU010000003.1:11890802	11890802	A	B	0.268182	0.613616	0.0661075	1.66185e-20	1.25754e-15	10.4794	26.2716	promoter-TSS (XM_051393933.1)	zgc:163014
CAJNNU010000003.1	NW_026136703.1	3	CAJNNU010000003.1:13372100	13372100	A	B	0.456061	0.54568	0.0552897	5.64634e-23	1.19339e-17	10.4751	26.2609	promoter-TSS (XM_051384638.1)	LOC127354614
CAJNNU010000003.1	NW_026136703.1	3	CAJNNU010000003.1:9577850	9577850	A	B	0.486364	0.543736	0.0525996	4.77918e-25	2.33456e-19	10.4738	26.2575	exon (XM_051391942.1, exon 2 of 2)	si:ch211-195o20
CAJNNU010000003.1	NW_026136703.1	3	CAJNNU010000003.1:14699229	14699229	A	B	0.30303	0.591237	0.0623283	2.40413e-21	2.32059e-16	10.4697	26.2472	Intergenic	LOC127361673
CAJNNU010000003.1	NW_026136703.1	3	CAJNNU010000003.1:6584608	6584608	A	B	0.384343	0.558534	0.0577417	3.92785e-22	5.15665e-17	10.4681	26.2432	Intergenic	LOC127361540
CAJNNU010000003.1	NW_026136703.1	3	CAJNNU010000003.1:16509772	16509772	B	A	0.481818	0.543743	0.058267	1.03983e-20	8.23712e-16	10.468	26.243	promoter-TSS (XM_051387302.1)	LOC127355954
CAJNNU010000003.1	NW_026136703.1	3	CAJNNU010000003.1:11778606	11778606	A	B	0.468687	0.544423	0.0545136	1.73912e-23	4.81928e-18	10.4669	26.2402	TTS (XM_051384705.1)	LOC127354681
CAJNNU010000003.1	NW_026136703.1	3	CAJNNU010000003.1:13649222	13649222	A	B	0.470202	-0.544281	0.0533868	2.08645e-24	7.63496e-19	10.4653	26.2362	intron (XM_051386065.1, intron 23 of 29)	LOC127355291
CAJNNU010000003.1	NW_026136703.1	3	CAJNNU010000003.1:14875341	14875341	A	B	0.407071	0.552851	0.0563214	9.60849e-23	1.78466e-17	10.4616	26.227	Intergenic	LOC127361366
CAJNNU010000003.1	NW_026136703.1	3	CAJNNU010000003.1:12427661	12427661	A	B	0.372222	0.561816	0.0585902	8.90088e-22	1.015e-16	10.4594	26.2215	Intergenic	cunh14orf180
CAJNNU010000003.1	NW_026136703.1	3	CAJNNU010000003.1:16103139	16103139	A	B	0.293939	0.59609	0.0638571	1.01224e-20	8.05761e-16	10.4576	26.217	intron (XM_051391490.1, intron 2 of 18)	LOC127358403
CAJNNU010000003.1	NW_026136703.1	3	CAJNNU010000003.1:9791047	9791047	A	B	0.343939	0.571655	0.0590489	3.62957e-22	4.83627e-17	10.4569	26.2153	intron (XM_051391724.1, intron 23 of 28)	LOC127358573
CAJNNU010000003.1	NW_026136703.1	3	CAJNNU010000003.1:15154252	15154252	A	B	0.460101	0.544824	0.0568815	9.87329e-22	1.11167e-16	10.4566	26.2143	exon (XR_007881723.1, exon 1 of 3)	LOC127355272
CAJNNU010000003.1	NW_026136703.1	3	CAJNNU010000003.1:7358519	7358519	B	A	0.5	0.542995	0.0534425	2.97995e-24	1.01473e-18	10.453	26.2055	Intergenic	LOC127357825
CAJNNU010000003.1	NW_026136703.1	3	CAJNNU010000003.1:11776196	11776196	A	B	0.436869	0.547049	0.055494	6.34186e-23	1.2991e-17	10.4406	26.1742	promoter-TSS (XM_051384869.1)	LOC127354681
CAJNNU010000003.1	NW_026136703.1	3	CAJNNU010000003.1:14641074	14641074	A	B	0.30303	0.590301	0.0630464	7.75249e-21	6.36219e-16	10.4366	26.1642	exon (XM_051396314.1, exon 8 of 8)	LOC127361586
CAJNNU010000003.1	NW_026136703.1	3	CAJNNU010000003.1:9977765	9977765	A	B	0.316667	0.583139	0.0614162	2.20494e-21	2.18201e-16	10.4349	26.1601	intron (XM_051391660.1, intron 7 of 20)	LOC127358690
CAJNNU010000003.1	NW_026136703.1	3	CAJNNU010000003.1:9977821	9977821	A	B	0.316667	0.583139	0.0614162	2.20494e-21	2.18201e-16	10.4349	26.1601	intron (XM_051391660.1, intron 7 of 20)	LOC127358690
CAJNNU010000003.1	NW_026136703.1	3	CAJNNU010000003.1:6618076	6618076	A	B	0.432323	0.547506	0.0551681	3.26336e-23	7.70278e-18	10.4327	26.1546	Intergenic	LOC127361540
CAJNNU010000003.1	NW_026136703.1	3	CAJNNU010000003.1:17658565	17658565	A	B	0.428283	-0.548086	0.0555553	5.86832e-23	1.22733e-17	10.4309	26.1499	intron (XM_051389002.1, intron 1 of 11)	LOC127356919
CAJNNU010000003.1	NW_026136703.1	3	CAJNNU010000003.1:6504846	6504846	A	B	0.450505	0.545082	0.0546008	1.80821e-23	4.96723e-18	10.4303	26.1485	exon (XM_051396239.1, exon 6 of 6)	LOC127361539
CAJNNU010000003.1	NW_026136703.1	3	CAJNNU010000003.1:11598141	11598141	A	B	0.442424	0.545968	0.0552134	4.67787e-23	1.05461e-17	10.4277	26.1419	Intergenic	LOC127361474
CAJNNU010000003.1	NW_026136703.1	3	CAJNNU010000003.1:11903789	11903789	A	B	0.423737	0.548632	0.0547151	1.15924e-23	3.47663e-18	10.4229	26.13	intron (XM_051393944.1, intron 10 of 11)	LOC127359798
CAJNNU010000003.1	NW_026136703.1	3	CAJNNU010000003.1:14623380	14623380	A	B	0.291414	0.596574	0.0631634	3.55644e-21	3.25353e-16	10.4218	26.1271	intron (XM_051396321.1, intron 2 of 3)	LOC127361587
CAJNNU010000003.1	NW_026136703.1	3	CAJNNU010000003.1:14623382	14623382	A	B	0.291414	0.596574	0.0631634	3.55644e-21	3.25353e-16	10.4218	26.1271	intron (XM_051396321.1, intron 2 of 3)	LOC127361587
CAJNNU010000003.1	NW_026136703.1	3	CAJNNU010000003.1:9575875	9575875	A	B	0.486364	0.542337	0.0526141	6.49488e-25	2.81836e-19	10.42	26.1226	promoter-TSS (XM_051391621.1)	si:ch211-195o20
CAJNNU010000003.1	NW_026136703.1	3	CAJNNU010000003.1:6095708	6095708	A	B	0.342424	0.571157	0.0582452	1.06e-22	1.93582e-17	10.4167	26.1145	intron (XM_051389301.1, intron 1 of 6)	LOC127357102
CAJNNU010000003.1	NW_026136703.1	3	CAJNNU010000003.1:12348569	12348569	A	B	0.297475	0.592611	0.062974	4.9422e-21	4.31977e-16	10.4079	26.0923	Intergenic	LOC127359194
CAJNNU010000003.1	NW_026136703.1	3	CAJNNU010000003.1:14705377	14705377	A	B	0.30404	0.588853	0.0622749	3.20843e-21	2.96838e-16	10.4049	26.0849	Intergenic	LOC127361395
CAJNNU010000003.1	NW_026136703.1	3	CAJNNU010000003.1:14996363	14996363	B	A	0.494444	0.541482	0.0573211	3.50431e-21	3.21183e-16	10.3936	26.0564	intron (XM_051381283.1, intron 10 of 20)	LOC127352677
CAJNNU010000003.1	NW_026136703.1	3	CAJNNU010000003.1:14996506	14996506	A	B	0.494444	0.541482	0.0573211	3.50431e-21	3.21183e-16	10.3936	26.0564	intron (XM_051381283.1, intron 10 of 20)	LOC127352677
CAJNNU010000003.1	NW_026136703.1	3	CAJNNU010000003.1:10069216	10069216	A	B	0.359091	0.564319	0.0579105	1.94397e-22	3.02609e-17	10.3935	26.0562	exon (XM_051391854.1, exon 8 of 8)	LOC127358615
CAJNNU010000003.1	NW_026136703.1	3	CAJNNU010000003.1:14096722	14096722	A	B	0.358081	0.564391	0.0583904	4.21207e-22	5.47119e-17	10.3832	26.0305	intron (XR_007882990.1, intron 4 of 4)	LOC127359853
CAJNNU010000003.1	NW_026136703.1	3	CAJNNU010000003.1:9483094	9483094	A	B	0.311616	0.584129	0.0608329	7.82689e-22	9.24793e-17	10.3796	26.0213	Intergenic	LOC127357974
CAJNNU010000003.1	NW_026136703.1	3	CAJNNU010000003.1:10757196	10757196	A	B	0.482828	0.541324	0.055273	1.19897e-22	2.05205e-17	10.3765	26.0137	exon (XM_051386576.1, exon 2 of 2)	LOC127355550
CAJNNU010000003.1	NW_026136703.1	3	CAJNNU010000003.1:10759117	10759117	A	B	0.482828	0.541324	0.055273	1.19897e-22	2.05205e-17	10.3765	26.0137	TTS (XM_051386296.1)	LOC127355550
CAJNNU010000003.1	NW_026136703.1	3	CAJNNU010000003.1:10759358	10759358	A	B	0.482828	0.541324	0.055273	1.19897e-22	2.05205e-17	10.3765	26.0137	exon (XM_051386296.1, exon 20 of 20)	LOC127355550
CAJNNU010000003.1	NW_026136703.1	3	CAJNNU010000003.1:10759866	10759866	A	B	0.482828	0.541324	0.055273	1.19897e-22	2.05205e-17	10.3765	26.0137	exon (XM_051386296.1, exon 20 of 20)	LOC127355550
CAJNNU010000003.1	NW_026136703.1	3	CAJNNU010000003.1:10762789	10762789	A	B	0.482828	0.541324	0.055273	1.19897e-22	2.05205e-17	10.3765	26.0137	intron (XM_051386296.1, intron 17 of 19)	LOC127355550
CAJNNU010000003.1	NW_026136703.1	3	CAJNNU010000003.1:10762917	10762917	A	B	0.482828	0.541324	0.055273	1.19897e-22	2.05205e-17	10.3765	26.0137	intron (XM_051386296.1, intron 17 of 19)	LOC127355550
CAJNNU010000003.1	NW_026136703.1	3	CAJNNU010000003.1:10763070	10763070	A	B	0.482828	0.541324	0.055273	1.19897e-22	2.05205e-17	10.3765	26.0137	intron (XM_051386296.1, intron 17 of 19)	LOC127355550
CAJNNU010000003.1	NW_026136703.1	3	CAJNNU010000003.1:10763932	10763932	A	B	0.482828	0.541324	0.055273	1.19897e-22	2.05205e-17	10.3765	26.0137	intron (XM_051386296.1, intron 17 of 19)	LOC127355550
CAJNNU010000003.1	NW_026136703.1	3	CAJNNU010000003.1:10764485	10764485	A	B	0.482828	0.541324	0.055273	1.19897e-22	2.05205e-17	10.3765	26.0137	intron (XM_051386296.1, intron 17 of 19)	LOC127355550
CAJNNU010000003.1	NW_026136703.1	3	CAJNNU010000003.1:10765173	10765173	A	B	0.482828	0.541324	0.055273	1.19897e-22	2.05205e-17	10.3765	26.0137	intron (XM_051386296.1, intron 17 of 19)	LOC127355550
CAJNNU010000003.1	NW_026136703.1	3	CAJNNU010000003.1:10765240	10765240	A	B	0.482828	0.541324	0.055273	1.19897e-22	2.05205e-17	10.3765	26.0137	intron (XM_051386296.1, intron 17 of 19)	LOC127355550
CAJNNU010000003.1	NW_026136703.1	3	CAJNNU010000003.1:10775694	10775694	A	B	0.482828	0.541324	0.055273	1.19897e-22	2.05205e-17	10.3765	26.0137	intron (XM_051386296.1, intron 15 of 19)	LOC127355550
CAJNNU010000003.1	NW_026136703.1	3	CAJNNU010000003.1:10776215	10776215	A	B	0.482828	0.541324	0.055273	1.19897e-22	2.05205e-17	10.3765	26.0137	intron (XM_051386296.1, intron 15 of 19)	LOC127355550
CAJNNU010000003.1	NW_026136703.1	3	CAJNNU010000003.1:10777243	10777243	A	B	0.482828	0.541324	0.055273	1.19897e-22	2.05205e-17	10.3765	26.0137	intron (XM_051386296.1, intron 15 of 19)	LOC127355550
CAJNNU010000003.1	NW_026136703.1	3	CAJNNU010000003.1:10777244	10777244	A	B	0.482828	0.541324	0.055273	1.19897e-22	2.05205e-17	10.3765	26.0137	intron (XM_051386296.1, intron 15 of 19)	LOC127355550
CAJNNU010000003.1	NW_026136703.1	3	CAJNNU010000003.1:10777687	10777687	A	B	0.482828	0.541324	0.055273	1.19897e-22	2.05205e-17	10.3765	26.0137	intron (XM_051386296.1, intron 15 of 19)	LOC127355550
CAJNNU010000003.1	NW_026136703.1	3	CAJNNU010000003.1:10777789	10777789	A	B	0.482828	0.541324	0.055273	1.19897e-22	2.05205e-17	10.3765	26.0137	intron (XM_051386296.1, intron 15 of 19)	LOC127355550
CAJNNU010000003.1	NW_026136703.1	3	CAJNNU010000003.1:10780442	10780442	A	B	0.482828	0.541324	0.055273	1.19897e-22	2.05205e-17	10.3765	26.0137	intron (XM_051386296.1, intron 10 of 19)	LOC127355550
CAJNNU010000003.1	NW_026136703.1	3	CAJNNU010000003.1:10780923	10780923	A	B	0.482828	0.541324	0.055273	1.19897e-22	2.05205e-17	10.3765	26.0137	intron (XM_051386296.1, intron 9 of 19)	LOC127355550
CAJNNU010000003.1	NW_026136703.1	3	CAJNNU010000003.1:10781534	10781534	A	B	0.482828	0.541324	0.055273	1.19897e-22	2.05205e-17	10.3765	26.0137	intron (XM_051386296.1, intron 9 of 19)	LOC127355550
CAJNNU010000003.1	NW_026136703.1	3	CAJNNU010000003.1:11783509	11783509	A	B	0.314646	0.582393	0.0616182	3.33532e-21	3.06841e-16	10.3724	26.0034	intron (XM_051384714.1, intron 11 of 20)	LOC127354649
CAJNNU010000003.1	NW_026136703.1	3	CAJNNU010000003.1:12735971	12735971	A	B	0.459596	0.542631	0.0550077	5.9248e-23	1.23363e-17	10.3709	25.9995	intron (XM_051381238.1, intron 2 of 6)	LOC127352668
CAJNNU010000003.1	NW_026136703.1	3	CAJNNU010000003.1:12737054	12737054	A	B	0.459596	0.542631	0.0550077	5.9248e-23	1.23363e-17	10.3709	25.9995	intron (XM_051381238.1, intron 2 of 6)	LOC127352668
CAJNNU010000003.1	NW_026136703.1	3	CAJNNU010000003.1:6589458	6589458	A	B	0.432323	0.545856	0.0556467	1.0267e-22	1.88908e-17	10.3699	25.9972	Intergenic	LOC127361540
CAJNNU010000003.1	NW_026136703.1	3	CAJNNU010000003.1:13726256	13726256	A	B	0.425253	0.546934	0.0563898	3.03939e-22	4.28263e-17	10.3682	25.9929	Intergenic	LOC127355316
CAJNNU010000003.1	NW_026136703.1	3	CAJNNU010000003.1:9588633	9588633	A	B	0.346465	0.56815	0.0593349	1.01559e-21	1.13438e-16	10.3649	25.9845	intron (XM_051391839.1, intron 3 of 5)	LOC127358612
CAJNNU010000003.1	NW_026136703.1	3	CAJNNU010000003.1:9588993	9588993	A	B	0.346465	0.56815	0.0593349	1.01559e-21	1.13438e-16	10.3649	25.9845	intron (XM_051391839.1, intron 3 of 5)	LOC127358612
CAJNNU010000003.1	NW_026136703.1	3	CAJNNU010000003.1:12669854	12669854	A	B	0.412121	0.549239	0.0552672	2.84818e-23	6.96557e-18	10.3644	25.9834	promoter-TSS (XM_051391049.1)	LOC127358163
CAJNNU010000003.1	NW_026136703.1	3	CAJNNU010000003.1:12670027	12670027	A	B	0.412121	0.549239	0.0552672	2.84818e-23	6.96557e-18	10.3644	25.9834	promoter-TSS (XM_051391049.1)	LOC127358163
CAJNNU010000003.1	NW_026136703.1	3	CAJNNU010000003.1:12670342	12670342	A	B	0.412121	0.549239	0.0552672	2.84818e-23	6.96557e-18	10.3644	25.9834	promoter-TSS (XM_051391049.1)	LOC127358163
CAJNNU010000003.1	NW_026136703.1	3	CAJNNU010000003.1:14873317	14873317	A	B	0.406566	0.550252	0.056287	1.42993e-22	2.34895e-17	10.3595	25.9709	Intergenic	LOC127361366
CAJNNU010000003.1	NW_026136703.1	3	CAJNNU010000003.1:14874198	14874198	A	B	0.406566	0.550252	0.056287	1.42993e-22	2.34895e-17	10.3595	25.9709	Intergenic	LOC127361366
CAJNNU010000003.1	NW_026136703.1	3	CAJNNU010000003.1:14874430	14874430	A	B	0.406566	0.550252	0.056287	1.42993e-22	2.34895e-17	10.3595	25.9709	Intergenic	LOC127361366
CAJNNU010000003.1	NW_026136703.1	3	CAJNNU010000003.1:14874985	14874985	A	B	0.406566	0.550252	0.056287	1.42993e-22	2.34895e-17	10.3595	25.9709	Intergenic	LOC127361366
CAJNNU010000003.1	NW_026136703.1	3	CAJNNU010000003.1:14876612	14876612	A	B	0.406566	0.550252	0.056287	1.42993e-22	2.34895e-17	10.3595	25.9709	Intergenic	LOC127361366
CAJNNU010000003.1	NW_026136703.1	3	CAJNNU010000003.1:14881109	14881109	A	B	0.406566	0.550252	0.056287	1.42993e-22	2.34895e-17	10.3595	25.9709	Intergenic	LOC127356577
CAJNNU010000003.1	NW_026136703.1	3	CAJNNU010000003.1:14881275	14881275	A	B	0.406566	0.550252	0.056287	1.42993e-22	2.34895e-17	10.3595	25.9709	Intergenic	LOC127356577
CAJNNU010000003.1	NW_026136703.1	3	CAJNNU010000003.1:14708821	14708821	A	B	0.303535	0.58768	0.0616588	1.55543e-21	1.62796e-16	10.3538	25.9567	Intergenic	LOC127361395
CAJNNU010000003.1	NW_026136703.1	3	CAJNNU010000003.1:6888818	6888818	A	B	0.473737	0.540591	0.0542696	2.25301e-23	5.75394e-18	10.3321	25.9023	Intergenic	LOC127357638
CAJNNU010000003.1	NW_026136703.1	3	CAJNNU010000003.1:7098641	7098641	A	B	0.464646	0.54095	0.0541502	1.68916e-23	4.71951e-18	10.3226	25.8784	intron (XM_051389979.1, intron 1 of 9)	LOC127357638
CAJNNU010000003.1	NW_026136703.1	3	CAJNNU010000003.1:7098645	7098645	A	B	0.464646	0.54095	0.0541502	1.68916e-23	4.71951e-18	10.3226	25.8784	intron (XM_051389979.1, intron 1 of 9)	LOC127357638
CAJNNU010000003.1	NW_026136703.1	3	CAJNNU010000003.1:7098724	7098724	A	B	0.464646	0.54095	0.0541502	1.68916e-23	4.71951e-18	10.3226	25.8784	intron (XM_051389979.1, intron 1 of 9)	LOC127357638
CAJNNU010000003.1	NW_026136703.1	3	CAJNNU010000003.1:7098735	7098735	A	B	0.464646	0.54095	0.0541502	1.68916e-23	4.71951e-18	10.3226	25.8784	intron (XM_051389979.1, intron 1 of 9)	LOC127357638
CAJNNU010000003.1	NW_026136703.1	3	CAJNNU010000003.1:7098799	7098799	A	B	0.464646	0.54095	0.0541502	1.68916e-23	4.71951e-18	10.3226	25.8784	intron (XM_051389979.1, intron 1 of 9)	LOC127357638
CAJNNU010000003.1	NW_026136703.1	3	CAJNNU010000003.1:7099049	7099049	A	B	0.464646	0.54095	0.0541502	1.68916e-23	4.71951e-18	10.3226	25.8784	intron (XM_051389979.1, intron 1 of 9)	LOC127357638
CAJNNU010000003.1	NW_026136703.1	3	CAJNNU010000003.1:7099080	7099080	A	B	0.464646	0.54095	0.0541502	1.68916e-23	4.71951e-18	10.3226	25.8784	intron (XM_051389979.1, intron 1 of 9)	LOC127357638
CAJNNU010000003.1	NW_026136703.1	3	CAJNNU010000003.1:13627850	13627850	A	B	0.456566	0.541496	0.0557437	2.6275e-22	3.78381e-17	10.317	25.8643	intron (XM_051386031.1, intron 1 of 31)	LOC127355291
CAJNNU010000003.1	NW_026136703.1	3	CAJNNU010000003.1:14700495	14700495	A	B	0.300505	0.588075	0.0625421	5.30995e-21	4.60428e-16	10.3089	25.8441	Intergenic	LOC127361673
CAJNNU010000003.1	NW_026136703.1	3	CAJNNU010000003.1:14713336	14713336	A	B	0.293434	0.591962	0.0630452	6.02895e-21	5.1548e-16	10.303	25.8292	Intergenic	LOC127361395
CAJNNU010000003.1	NW_026136703.1	3	CAJNNU010000003.1:6560490	6560490	A	B	0.387879	0.55298	0.0573833	5.6014e-22	6.858e-17	10.2959	25.8115	Intergenic	LOC127361540
CAJNNU010000003.1	NW_026136703.1	3	CAJNNU010000003.1:10021900	10021900	A	B	0.454545	-0.541002	0.0542086	1.86466e-23	4.98843e-18	10.2907	25.7985	Intergenic	LOC127358580
CAJNNU010000003.1	NW_026136703.1	3	CAJNNU010000003.1:15524337	15524337	A	B	0.320707	0.577061	0.0615329	6.7179e-21	5.62738e-16	10.2877	25.7911	intron (XM_051385768.1, intron 1 of 6)	LOC127355189
CAJNNU010000003.1	NW_026136703.1	3	CAJNNU010000003.1:13871200	13871200	A	B	0.308081	0.583323	0.0612466	1.66362e-21	1.72646e-16	10.2861	25.7869	intron (XM_051382464.1, intron 1 of 7)	LOC127353324
CAJNNU010000003.1	NW_026136703.1	3	CAJNNU010000003.1:13872681	13872681	A	B	0.308081	0.583323	0.0612466	1.66362e-21	1.72646e-16	10.2861	25.7869	intron (XM_051382464.1, intron 1 of 7)	LOC127353324
CAJNNU010000003.1	NW_026136703.1	3	CAJNNU010000003.1:13746145	13746145	A	B	0.442929	0.542169	0.0572661	2.86506e-21	2.70689e-16	10.2855	25.7854	Intergenic	LOC127355316
CAJNNU010000003.1	NW_026136703.1	3	CAJNNU010000003.1:10038371	10038371	A	B	0.487879	0.538701	0.0546536	6.41633e-23	1.2991e-17	10.2823	25.7775	intron (XM_051391778.1, intron 2 of 10)	LOC127358580
CAJNNU010000003.1	NW_026136703.1	3	CAJNNU010000003.1:14139077	14139077	A	B	0.475758	0.539161	0.0555063	2.64095e-22	3.7865e-17	10.2817	25.776	Intergenic	LOC127361464
CAJNNU010000003.1	NW_026136703.1	3	CAJNNU010000003.1:14139582	14139582	A	B	0.475758	0.539161	0.0555063	2.64095e-22	3.7865e-17	10.2817	25.776	Intergenic	LOC127361464
CAJNNU010000003.1	NW_026136703.1	3	CAJNNU010000003.1:11777229	11777229	A	B	0.451515	0.541069	0.054178	1.73961e-23	4.81928e-18	10.2814	25.7752	exon (XM_051384763.1, exon 2 of 3)	LOC127354681
CAJNNU010000003.1	NW_026136703.1	3	CAJNNU010000003.1:12744899	12744899	A	B	0.460606	0.54017	0.0555987	2.58931e-22	3.74531e-17	10.2803	25.7725	exon (XM_051381238.1, exon 5 of 7)	LOC127352643
CAJNNU010000003.1	NW_026136703.1	3	CAJNNU010000003.1:6953335	6953335	A	B	0.363636	0.559661	0.0561936	2.29183e-23	5.83788e-18	10.2786	25.7681	Intergenic	LOC127357638
CAJNNU010000003.1	NW_026136703.1	3	CAJNNU010000003.1:12968104	12968104	A	B	0.384343	0.553357	0.0598801	2.44008e-20	1.76733e-15	10.2749	25.759	promoter-TSS (XM_051395870.1)	LOC127361330
CAJNNU010000003.1	NW_026136703.1	3	CAJNNU010000003.1:9632905	9632905	A	B	0.474242	0.538994	0.054963	1.05588e-22	1.93189e-17	10.2722	25.7522	intron (XM_051391711.1, intron 3 of 16)	LOC127358541
CAJNNU010000003.1	NW_026136703.1	3	CAJNNU010000003.1:12730165	12730165	A	B	0.457576	0.5402	0.0545977	4.41168e-23	9.9765e-18	10.2712	25.7497	intron (XM_051381238.1, intron 2 of 6)	LOC127352668
CAJNNU010000003.1	NW_026136703.1	3	CAJNNU010000003.1:12617791	12617791	A	B	0.4	0.549272	0.0562058	1.4775e-22	2.40294e-17	10.2683	25.7423	intron (XM_051389129.1, intron 1 of 10)	LOC127356991
CAJNNU010000003.1	NW_026136703.1	3	CAJNNU010000003.1:12064806	12064806	A	B	0.393434	0.550809	0.0566879	2.56403e-22	3.71422e-17	10.2675	25.7402	exon (XM_051388874.1, exon 18 of 18)	LOC127356843
CAJNNU010000003.1	NW_026136703.1	3	CAJNNU010000003.1:6574805	6574805	A	B	0.39596	0.550145	0.0570647	5.38126e-22	6.65635e-17	10.2655	25.7354	Intergenic	LOC127361540
CAJNNU010000003.1	NW_026136703.1	3	CAJNNU010000003.1:14081572	14081572	A	B	0.35101	0.563674	0.0586032	6.68079e-22	8.04891e-17	10.2642	25.732	intron (XR_007882989.1, intron 1 of 3)	LOC127359853
CAJNNU010000003.1	NW_026136703.1	3	CAJNNU010000003.1:11237921	11237921	A	B	0.478283	0.538507	0.0535398	8.46485e-24	2.64377e-18	10.2616	25.7255	Intergenic	LOC127358873
CAJNNU010000003.1	NW_026136703.1	3	CAJNNU010000003.1:6587695	6587695	A	B	0.394444	0.550324	0.0574049	9.09418e-22	1.03225e-16	10.2586	25.718	Intergenic	LOC127361540
CAJNNU010000003.1	NW_026136703.1	3	CAJNNU010000003.1:10761743	10761743	A	B	0.482323	0.537969	0.0552464	2.0836e-22	3.19277e-17	10.2476	25.6905	intron (XM_051386296.1, intron 18 of 19)	LOC127355550
CAJNNU010000003.1	NW_026136703.1	3	CAJNNU010000003.1:11723397	11723397	A	B	0.479293	0.538003	0.0525603	1.36888e-24	5.52449e-19	10.2441	25.6817	intron (XM_051396128.1, intron 8 of 30)	LOC127361471
CAJNNU010000003.1	NW_026136703.1	3	CAJNNU010000003.1:7001660	7001660	A	B	0.390404	0.550934	0.0564211	1.59616e-22	2.54942e-17	10.2439	25.6812	Intergenic	LOC127357638
CAJNNU010000003.1	NW_026136703.1	3	CAJNNU010000003.1:7001706	7001706	A	B	0.390404	0.550934	0.0564211	1.59616e-22	2.54942e-17	10.2439	25.6812	Intergenic	LOC127357638
CAJNNU010000003.1	NW_026136703.1	3	CAJNNU010000003.1:7001713	7001713	A	B	0.390404	0.550934	0.0564211	1.59616e-22	2.54942e-17	10.2439	25.6812	Intergenic	LOC127357638
CAJNNU010000003.1	NW_026136703.1	3	CAJNNU010000003.1:7150002	7150002	A	B	0.422222	0.544014	0.0539825	6.93987e-24	2.22415e-18	10.2384	25.6674	intron (XM_051390013.1, intron 2 of 9)	LOC127357638
CAJNNU010000003.1	NW_026136703.1	3	CAJNNU010000003.1:10082966	10082966	A	B	0.490909	0.537472	0.0541562	3.25788e-23	7.70278e-18	10.2381	25.6666	TTS (XM_051351351.1)	ENSDLAG00005026832
CAJNNU010000003.1	NW_026136703.1	3	CAJNNU010000003.1:12630353	12630353	A	B	0.438384	0.541467	0.0542904	1.99034e-23	5.19126e-18	10.2364	25.6625	intron (XM_051389129.1, intron 4 of 10)	LOC127356991
CAJNNU010000003.1	NW_026136703.1	3	CAJNNU010000003.1:12630741	12630741	A	B	0.438384	0.541467	0.0542904	1.99034e-23	5.19126e-18	10.2364	25.6625	intron (XM_051389129.1, intron 4 of 10)	LOC127356991
CAJNNU010000003.1	NW_026136703.1	3	CAJNNU010000003.1:12631484	12631484	A	B	0.438384	0.541467	0.0542904	1.99034e-23	5.19126e-18	10.2364	25.6625	intron (XM_051389129.1, intron 4 of 10)	LOC127356991
CAJNNU010000003.1	NW_026136703.1	3	CAJNNU010000003.1:12632456	12632456	A	B	0.438384	0.541467	0.0542904	1.99034e-23	5.19126e-18	10.2364	25.6625	intron (XM_051389129.1, intron 4 of 10)	LOC127356991
CAJNNU010000003.1	NW_026136703.1	3	CAJNNU010000003.1:12633616	12633616	A	B	0.438384	0.541467	0.0542904	1.99034e-23	5.19126e-18	10.2364	25.6625	intron (XM_051389129.1, intron 4 of 10)	LOC127356991
CAJNNU010000003.1	NW_026136703.1	3	CAJNNU010000003.1:12634368	12634368	A	B	0.438384	0.541467	0.0542904	1.99034e-23	5.19126e-18	10.2364	25.6625	intron (XM_051389129.1, intron 5 of 10)	LOC127356991
CAJNNU010000003.1	NW_026136703.1	3	CAJNNU010000003.1:12634418	12634418	A	B	0.438384	0.541467	0.0542904	1.99034e-23	5.19126e-18	10.2364	25.6625	intron (XM_051389129.1, intron 5 of 10)	LOC127356991
CAJNNU010000003.1	NW_026136703.1	3	CAJNNU010000003.1:6993928	6993928	A	B	0.371717	0.555936	0.0578098	6.80169e-22	8.17448e-17	10.2359	25.6612	Intergenic	LOC127357638
CAJNNU010000003.1	NW_026136703.1	3	CAJNNU010000003.1:9682489	9682489	A	B	0.470707	0.538074	0.0531907	4.69466e-24	1.53467e-18	10.2292	25.6443	intron (XM_051391711.1, intron 5 of 16)	LOC127358541
CAJNNU010000003.1	NW_026136703.1	3	CAJNNU010000003.1:9629332	9629332	A	B	0.489394	0.537036	0.0539696	2.50355e-23	6.27995e-18	10.2203	25.6219	intron (XM_051391711.1, intron 3 of 16)	LOC127358541
CAJNNU010000003.1	NW_026136703.1	3	CAJNNU010000003.1:6500036	6500036	A	B	0.420202	0.543798	0.0551628	6.32597e-23	1.2991e-17	10.2169	25.6136	Intergenic	LOC127361539
CAJNNU010000003.1	NW_026136703.1	3	CAJNNU010000003.1:9611197	9611197	A	B	0.297475	0.587145	0.0611441	7.79219e-22	9.21804e-17	10.2168	25.6132	intron (XM_051391711.1, intron 3 of 16)	LOC127358541
CAJNNU010000003.1	NW_026136703.1	3	CAJNNU010000003.1:12723111	12723111	A	B	0.459596	0.538349	0.0550451	1.36994e-22	2.28485e-17	10.2078	25.5907	intron (XM_051381238.1, intron 2 of 6)	LOC127352668
CAJNNU010000003.1	NW_026136703.1	3	CAJNNU010000003.1:12729408	12729408	A	B	0.459596	0.538349	0.0550451	1.36994e-22	2.28485e-17	10.2078	25.5907	intron (XM_051381238.1, intron 2 of 6)	LOC127352668
CAJNNU010000003.1	NW_026136703.1	3	CAJNNU010000003.1:14867161	14867161	A	B	0.422222	0.543151	0.0555102	1.30971e-22	2.19823e-17	10.206	25.5861	intron (XM_051395934.1, intron 5 of 5)	LOC127361366
CAJNNU010000003.1	NW_026136703.1	3	CAJNNU010000003.1:10053943	10053943	A	B	0.451515	-0.538963	0.054138	2.38932e-23	6.03915e-18	10.2015	25.575	intron (XM_051391801.1, intron 4 of 10)	LOC127358615
CAJNNU010000003.1	NW_026136703.1	3	CAJNNU010000003.1:10062997	10062997	A	B	0.451515	-0.538963	0.054138	2.38932e-23	6.03915e-18	10.2015	25.575	intron (XM_051391769.1, intron 9 of 9)	LOC127358615
CAJNNU010000003.1	NW_026136703.1	3	CAJNNU010000003.1:11232286	11232286	A	B	0.479293	0.536856	0.0534794	1.03182e-23	3.14255e-18	10.2005	25.5723	Intergenic	LOC127361219
CAJNNU010000003.1	NW_026136703.1	3	CAJNNU010000003.1:10191806	10191806	A	B	0.479798	-0.53681	0.0534148	9.20267e-24	2.86508e-18	10.1996	25.5701	intron (XM_051395900.1, intron 1 of 8)	LOC127361348
CAJNNU010000003.1	NW_026136703.1	3	CAJNNU010000003.1:16160733	16160733	A	B	0.415152	0.54421	0.0582139	8.89354e-21	7.16667e-16	10.1975	25.5649	promoter-TSS (XM_051389956.1)	LOC127357635
CAJNNU010000003.1	NW_026136703.1	3	CAJNNU010000003.1:15039630	15039630	A	B	0.422727	0.542799	0.05836	1.39303e-20	1.06813e-15	10.196	25.5611	intron (XM_051385948.1, intron 4 of 4)	LOC127352730
CAJNNU010000003.1	NW_026136703.1	3	CAJNNU010000003.1:13467559	13467559	A	B	0.280303	0.596943	0.0650186	4.2668e-20	2.86212e-15	10.1942	25.5566	intron (XM_051395990.1, intron 2 of 5)	LOC127361403
CAJNNU010000003.1	NW_026136703.1	3	CAJNNU010000003.1:12743726	12743726	A	B	0.460101	0.537826	0.0556084	3.97887e-22	5.20968e-17	10.1897	25.5452	intron (XM_051381238.1, intron 3 of 6)	LOC127352643
CAJNNU010000003.1	NW_026136703.1	3	CAJNNU010000003.1:10070488	10070488	B	A	0.494444	-0.535964	0.0541306	4.1089e-23	9.44186e-18	10.1828	25.5281	intron (XM_051391854.1, intron 6 of 7)	LOC127358615
CAJNNU010000003.1	NW_026136703.1	3	CAJNNU010000003.1:10070492	10070492	B	A	0.494444	-0.535964	0.0541306	4.1089e-23	9.44186e-18	10.1828	25.5281	intron (XM_051391854.1, intron 6 of 7)	LOC127358615
CAJNNU010000003.1	NW_026136703.1	3	CAJNNU010000003.1:9624541	9624541	A	B	0.382323	0.551262	0.0568076	2.89867e-22	4.10203e-17	10.177	25.5134	intron (XM_051391711.1, intron 3 of 16)	LOC127358541
CAJNNU010000003.1	NW_026136703.1	3	CAJNNU010000003.1:14775192	14775192	A	B	0.422727	0.542251	0.0586438	2.31925e-20	1.69106e-15	10.1754	25.5095	Intergenic	LOC127357531
CAJNNU010000003.1	NW_026136703.1	3	CAJNNU010000003.1:14775193	14775193	A	B	0.422727	0.542251	0.0586438	2.31925e-20	1.69106e-15	10.1754	25.5095	Intergenic	LOC127357531
CAJNNU010000003.1	NW_026136703.1	3	CAJNNU010000003.1:15542698	15542698	A	B	0.434848	0.540262	0.0543477	2.76469e-23	6.82951e-18	10.1724	25.5019	intron (XM_051385928.1, intron 3 of 3)	LOC127355189
CAJNNU010000003.1	NW_026136703.1	3	CAJNNU010000003.1:15543812	15543812	A	B	0.434848	0.540262	0.0543477	2.76469e-23	6.82951e-18	10.1724	25.5019	intron (XM_051385928.1, intron 3 of 3)	LOC127355189
CAJNNU010000003.1	NW_026136703.1	3	CAJNNU010000003.1:15557358	15557358	A	B	0.434848	0.540262	0.0543477	2.76469e-23	6.82951e-18	10.1724	25.5019	intron (XM_051385928.1, intron 3 of 3)	LOC127355189
CAJNNU010000003.1	NW_026136703.1	3	CAJNNU010000003.1:12649457	12649457	A	B	0.284343	0.593692	0.0657621	1.75046e-19	1.00862e-14	10.1714	25.4994	intron (XM_051389115.1, intron 7 of 14)	LOC127356985
CAJNNU010000003.1	NW_026136703.1	3	CAJNNU010000003.1:12650234	12650234	A	B	0.284343	0.593692	0.0657621	1.75046e-19	1.00862e-14	10.1714	25.4994	exon (XM_051389104.1, exon 5 of 15)	LOC127356985
CAJNNU010000003.1	NW_026136703.1	3	CAJNNU010000003.1:14731874	14731874	A	B	0.30303	0.582084	0.0648956	2.97737e-19	1.61409e-14	10.148	25.4408	Intergenic	LOC127361395
CAJNNU010000003.1	NW_026136703.1	3	CAJNNU010000003.1:14733519	14733519	A	B	0.30303	0.582084	0.0648956	2.97737e-19	1.61409e-14	10.148	25.4408	Intergenic	LOC127361395
CAJNNU010000003.1	NW_026136703.1	3	CAJNNU010000003.1:14734520	14734520	A	B	0.30303	0.582084	0.0648956	2.97737e-19	1.61409e-14	10.148	25.4408	Intergenic	LOC127361395
CAJNNU010000003.1	NW_026136703.1	3	CAJNNU010000003.1:6575105	6575105	A	B	0.412121	0.543443	0.0578675	5.93416e-21	5.08262e-16	10.1469	25.4379	Intergenic	LOC127361540
CAJNNU010000003.1	NW_026136703.1	3	CAJNNU010000003.1:10081262	10081262	A	B	0.475253	0.535395	0.0544825	8.62075e-23	1.6165e-17	10.1376	25.4146	exon (XM_051351351.1, exon 2 of 3)	ENSDLAG00005026832
CAJNNU010000003.1	NW_026136703.1	3	CAJNNU010000003.1:15145526	15145526	A	B	0.406566	0.544261	0.0572672	2.0222e-21	2.04872e-16	10.1351	25.4085	Intergenic	LOC127355272
CAJNNU010000003.1	NW_026136703.1	3	CAJNNU010000003.1:10815966	10815966	A	B	0.436869	0.538818	0.0546303	6.02228e-23	1.25127e-17	10.1287	25.3925	intron (XM_051386195.1, intron 1 of 102)	LOC127355334
CAJNNU010000003.1	NW_026136703.1	3	CAJNNU010000003.1:9761296	9761296	A	B	0.341919	0.563327	0.0596588	3.64037e-21	3.31793e-16	10.1259	25.3854	intron (XM_051391724.1, intron 1 of 28)	trnai-aau-2
CAJNNU010000003.1	NW_026136703.1	3	CAJNNU010000003.1:11605036	11605036	A	B	0.466162	0.535548	0.0541279	4.41504e-23	9.9765e-18	10.1217	25.3749	Intergenic	LOC127361474
CAJNNU010000003.1	NW_026136703.1	3	CAJNNU010000003.1:14730691	14730691	A	B	0.303535	0.580989	0.0650238	4.07093e-19	2.11686e-14	10.1194	25.3691	Intergenic	LOC127361395
CAJNNU010000003.1	NW_026136703.1	3	CAJNNU010000003.1:14130314	14130314	A	B	0.287879	0.589974	0.0638953	2.62077e-20	1.87058e-15	10.1191	25.3682	Intergenic	LOC127359853
CAJNNU010000003.1	NW_026136703.1	3	CAJNNU010000003.1:10032148	10032148	A	B	0.487374	0.534269	0.0545727	1.24257e-22	2.10856e-17	10.1133	25.3538	intron (XM_051391801.1, intron 2 of 10)	LOC127358580
CAJNNU010000003.1	NW_026136703.1	3	CAJNNU010000003.1:12706775	12706775	A	B	0.458586	0.535838	0.0552883	3.27003e-22	4.52313e-17	10.1095	25.3441	intron (XM_051393107.1, intron 1 of 12)	LOC127359213
CAJNNU010000003.1	NW_026136703.1	3	CAJNNU010000003.1:11949867	11949867	A	B	0.427778	0.539643	0.0540513	1.79253e-23	4.9398e-18	10.109	25.3429	exon (XM_051389818.1, exon 23 of 23)	LOC127358293
CAJNNU010000003.1	NW_026136703.1	3	CAJNNU010000003.1:6537266	6537266	A	B	0.45101	0.53651	0.0543101	5.15253e-23	1.11718e-17	10.1069	25.3377	Intergenic	LOC127361540
CAJNNU010000003.1	NW_026136703.1	3	CAJNNU010000003.1:12919129	12919129	A	B	0.381818	0.549464	0.0597711	3.82735e-20	2.60295e-15	10.1056	25.3345	Intergenic	LOC127361342
CAJNNU010000003.1	NW_026136703.1	3	CAJNNU010000003.1:14664240	14664240	A	B	0.302525	0.581119	0.0650164	3.96157e-19	2.07315e-14	10.1049	25.3326	Intergenic	LOC127361673
CAJNNU010000003.1	NW_026136703.1	3	CAJNNU010000003.1:6538182	6538182	A	B	0.436869	0.538155	0.0556107	3.76977e-22	4.98919e-17	10.1038	25.33	Intergenic	LOC127361540
CAJNNU010000003.1	NW_026136703.1	3	CAJNNU010000003.1:6685150	6685150	A	B	0.387374	0.547753	0.0579403	3.26938e-21	3.0134e-16	10.0973	25.3137	Intergenic	LOC127361540
CAJNNU010000003.1	NW_026136703.1	3	CAJNNU010000003.1:6685154	6685154	A	B	0.387374	0.547753	0.0579403	3.26938e-21	3.0134e-16	10.0973	25.3137	Intergenic	LOC127361540
CAJNNU010000003.1	NW_026136703.1	3	CAJNNU010000003.1:6685163	6685163	A	B	0.387374	0.547753	0.0579403	3.26938e-21	3.0134e-16	10.0973	25.3137	Intergenic	LOC127361540
CAJNNU010000003.1	NW_026136703.1	3	CAJNNU010000003.1:8554286	8554286	A	B	0.378788	0.550068	0.0571349	6.11852e-22	7.44466e-17	10.0967	25.3122	intron (XM_051386109.1, intron 2 of 6)	LOC127355321
CAJNNU010000003.1	NW_026136703.1	3	CAJNNU010000003.1:7148934	7148934	B	A	0.49899	0.533559	0.0542245	7.58483e-23	1.45426e-17	10.0929	25.3025	intron (XM_051390013.1, intron 2 of 9)	LOC127357638
CAJNNU010000003.1	NW_026136703.1	3	CAJNNU010000003.1:9986137	9986137	A	B	0.466667	0.534455	0.0559965	1.36838e-21	1.46024e-16	10.0818	25.2748	intron (XM_051391660.1, intron 7 of 20)	LOC127358690
CAJNNU010000003.1	NW_026136703.1	3	CAJNNU010000003.1:15145527	15145527	A	B	0.407071	0.542626	0.0573505	3.03344e-21	2.82514e-16	10.0782	25.2659	Intergenic	LOC127355272
CAJNNU010000003.1	NW_026136703.1	3	CAJNNU010000003.1:14859969	14859969	A	B	0.421717	0.539756	0.0555124	2.40182e-22	3.52085e-17	10.0755	25.259	Intergenic	LOC127361468
CAJNNU010000003.1	NW_026136703.1	3	CAJNNU010000003.1:14860335	14860335	A	B	0.421717	0.539756	0.0555124	2.40182e-22	3.52085e-17	10.0755	25.259	TTS (XM_051395931.1)	LOC127361468
CAJNNU010000003.1	NW_026136703.1	3	CAJNNU010000003.1:14861526	14861526	A	B	0.421717	0.539756	0.0555124	2.40182e-22	3.52085e-17	10.0755	25.259	exon (XM_051395931.1, exon 7 of 7)	LOC127361468
CAJNNU010000003.1	NW_026136703.1	3	CAJNNU010000003.1:14862040	14862040	A	B	0.421717	0.539756	0.0555124	2.40182e-22	3.52085e-17	10.0755	25.259	exon (XM_051395931.1, exon 7 of 7)	LOC127361468
CAJNNU010000003.1	NW_026136703.1	3	CAJNNU010000003.1:14862922	14862922	A	B	0.421717	0.539756	0.0555124	2.40182e-22	3.52085e-17	10.0755	25.259	exon (XM_051395931.1, exon 7 of 7)	LOC127361366
CAJNNU010000003.1	NW_026136703.1	3	CAJNNU010000003.1:14867235	14867235	A	B	0.421717	0.539756	0.0555124	2.40182e-22	3.52085e-17	10.0755	25.259	intron (XM_051395934.1, intron 5 of 5)	LOC127361366
CAJNNU010000003.1	NW_026136703.1	3	CAJNNU010000003.1:14868924	14868924	A	B	0.421717	0.539756	0.0555124	2.40182e-22	3.52085e-17	10.0755	25.259	intron (XM_051395934.1, intron 4 of 5)	LOC127361366
CAJNNU010000003.1	NW_026136703.1	3	CAJNNU010000003.1:14871114	14871114	A	B	0.421717	0.539756	0.0555124	2.40182e-22	3.52085e-17	10.0755	25.259	promoter-TSS (XM_051395931.1)	LOC127361366
CAJNNU010000003.1	NW_026136703.1	3	CAJNNU010000003.1:14873087	14873087	A	B	0.421717	0.539756	0.0555124	2.40182e-22	3.52085e-17	10.0755	25.259	Intergenic	LOC127361366
CAJNNU010000003.1	NW_026136703.1	3	CAJNNU010000003.1:6993759	6993759	A	B	0.389899	0.546511	0.0563761	3.19721e-22	4.44374e-17	10.0754	25.2588	Intergenic	LOC127357638
CAJNNU010000003.1	NW_026136703.1	3	CAJNNU010000003.1:12168933	12168933	A	B	0.319192	0.571791	0.0614546	1.34898e-20	1.03841e-15	10.0754	25.2587	intron (XM_051395698.1, intron 1 of 15)	LOC127361220
CAJNNU010000003.1	NW_026136703.1	3	CAJNNU010000003.1:8555951	8555951	A	B	0.306061	0.578302	0.0615641	5.80398e-21	4.98854e-16	10.0728	25.2522	intron (XM_051386109.1, intron 2 of 6)	LOC127355321
CAJNNU010000003.1	NW_026136703.1	3	CAJNNU010000003.1:10009713	10009713	A	B	0.49697	0.532942	0.0543657	1.09381e-22	1.97914e-17	10.0692	25.2432	promoter-TSS (XR_007882500.1)	LOC127358689
CAJNNU010000003.1	NW_026136703.1	3	CAJNNU010000003.1:6337324	6337324	A	B	0.448485	0.535676	0.0542146	5.04996e-23	1.103e-17	10.0652	25.2331	intron (XM_051392197.1, intron 17 of 22)	LOC127358790
CAJNNU010000003.1	NW_026136703.1	3	CAJNNU010000003.1:6337727	6337727	A	B	0.448485	0.535676	0.0542146	5.04996e-23	1.103e-17	10.0652	25.2331	intron (XM_051392197.1, intron 16 of 22)	LOC127358790
CAJNNU010000003.1	NW_026136703.1	3	CAJNNU010000003.1:11781370	11781370	A	B	0.320707	0.570714	0.061975	3.2986e-20	2.27972e-15	10.0627	25.2268	exon (XM_051384705.1, exon 19 of 23)	LOC127354681
CAJNNU010000003.1	NW_026136703.1	3	CAJNNU010000003.1:11781407	11781407	A	B	0.320707	0.570714	0.061975	3.2986e-20	2.27972e-15	10.0627	25.2268	exon (XM_051384705.1, exon 19 of 23)	LOC127354681
CAJNNU010000003.1	NW_026136703.1	3	CAJNNU010000003.1:11781473	11781473	A	B	0.320707	0.570714	0.061975	3.2986e-20	2.27972e-15	10.0627	25.2268	intron (XM_051384714.1, intron 18 of 20)	LOC127354681
CAJNNU010000003.1	NW_026136703.1	3	CAJNNU010000003.1:11781870	11781870	A	B	0.320707	0.570714	0.061975	3.2986e-20	2.27972e-15	10.0627	25.2268	intron (XM_051384714.1, intron 16 of 20)	LOC127354649
CAJNNU010000003.1	NW_026136703.1	3	CAJNNU010000003.1:11782134	11782134	A	B	0.320707	0.570714	0.061975	3.2986e-20	2.27972e-15	10.0627	25.2268	intron (XM_051384714.1, intron 16 of 20)	LOC127354649
CAJNNU010000003.1	NW_026136703.1	3	CAJNNU010000003.1:11782219	11782219	A	B	0.320707	0.570714	0.061975	3.2986e-20	2.27972e-15	10.0627	25.2268	intron (XM_051384714.1, intron 16 of 20)	LOC127354649
CAJNNU010000003.1	NW_026136703.1	3	CAJNNU010000003.1:11782244	11782244	A	B	0.320707	0.570714	0.061975	3.2986e-20	2.27972e-15	10.0627	25.2268	intron (XM_051384714.1, intron 16 of 20)	LOC127354649
CAJNNU010000003.1	NW_026136703.1	3	CAJNNU010000003.1:11782438	11782438	A	B	0.320707	0.570714	0.061975	3.2986e-20	2.27972e-15	10.0627	25.2268	intron (XM_051384714.1, intron 15 of 20)	LOC127354649
CAJNNU010000003.1	NW_026136703.1	3	CAJNNU010000003.1:11782866	11782866	A	B	0.320707	0.570714	0.061975	3.2986e-20	2.27972e-15	10.0627	25.2268	exon (XM_051384705.1, exon 14 of 23)	LOC127354649
CAJNNU010000003.1	NW_026136703.1	3	CAJNNU010000003.1:11783103	11783103	A	B	0.320707	0.570714	0.061975	3.2986e-20	2.27972e-15	10.0627	25.2268	intron (XM_051384714.1, intron 12 of 20)	LOC127354649
CAJNNU010000003.1	NW_026136703.1	3	CAJNNU010000003.1:12622646	12622646	A	B	0.427273	0.538447	0.0543373	3.79143e-23	8.81098e-18	10.0612	25.2232	intron (XM_051389129.1, intron 3 of 10)	LOC127356991
CAJNNU010000003.1	NW_026136703.1	3	CAJNNU010000003.1:6573758	6573758	A	B	0.414141	0.5407	0.0576155	6.31346e-21	5.3793e-16	10.0592	25.2182	Intergenic	LOC127361540
CAJNNU010000003.1	NW_026136703.1	3	CAJNNU010000003.1:7150167	7150167	A	B	0.44899	0.535417	0.0536979	2.04349e-23	5.31575e-18	10.0575	25.2139	intron (XM_051390013.1, intron 2 of 9)	LOC127357638
CAJNNU010000003.1	NW_026136703.1	3	CAJNNU010000003.1:10814161	10814161	A	B	0.485859	0.53277	0.0554483	7.36849e-22	8.75907e-17	10.055	25.2077	intron (XM_051386195.1, intron 1 of 102)	LOC127355334
CAJNNU010000003.1	NW_026136703.1	3	CAJNNU010000003.1:13838182	13838182	A	B	0.360101	0.554707	0.0593852	9.55798e-21	7.62689e-16	10.0548	25.2071	intron (XR_007884278.1, intron 2 of 3)	LOC127361394
CAJNNU010000003.1	NW_026136703.1	3	CAJNNU010000003.1:10755142	10755142	A	B	0.451515	0.535039	0.0544191	8.21242e-23	1.54882e-17	10.0535	25.2039	promoter-TSS (XM_051386576.1)	LOC127355550
CAJNNU010000003.1	NW_026136703.1	3	CAJNNU010000003.1:14664474	14664474	A	B	0.30404	0.578761	0.0646286	3.39164e-19	1.80966e-14	10.0513	25.1985	Intergenic	LOC127361673
CAJNNU010000003.1	NW_026136703.1	3	CAJNNU010000003.1:14664974	14664974	A	B	0.30404	0.578761	0.0646286	3.39164e-19	1.80966e-14	10.0513	25.1985	Intergenic	LOC127361673
CAJNNU010000003.1	NW_026136703.1	3	CAJNNU010000003.1:14666976	14666976	A	B	0.30404	0.578761	0.0646286	3.39164e-19	1.80966e-14	10.0513	25.1985	Intergenic	LOC127361673
CAJNNU010000003.1	NW_026136703.1	3	CAJNNU010000003.1:14668926	14668926	A	B	0.30404	0.578761	0.0646286	3.39164e-19	1.80966e-14	10.0513	25.1985	Intergenic	LOC127361673
CAJNNU010000003.1	NW_026136703.1	3	CAJNNU010000003.1:14671780	14671780	A	B	0.30404	0.578761	0.0646286	3.39164e-19	1.80966e-14	10.0513	25.1985	Intergenic	LOC127361673
CAJNNU010000003.1	NW_026136703.1	3	CAJNNU010000003.1:14673422	14673422	A	B	0.30404	0.578761	0.0646286	3.39164e-19	1.80966e-14	10.0513	25.1985	Intergenic	LOC127361673
CAJNNU010000003.1	NW_026136703.1	3	CAJNNU010000003.1:14673923	14673923	A	B	0.30404	0.578761	0.0646286	3.39164e-19	1.80966e-14	10.0513	25.1985	Intergenic	LOC127361673
CAJNNU010000003.1	NW_026136703.1	3	CAJNNU010000003.1:14784730	14784730	A	B	0.302525	0.579542	0.0648619	4.07099e-19	2.11686e-14	10.0501	25.1953	Intergenic	LOC127357531
CAJNNU010000003.1	NW_026136703.1	3	CAJNNU010000003.1:14785432	14785432	A	B	0.302525	0.579542	0.0648619	4.07099e-19	2.11686e-14	10.0501	25.1953	Intergenic	LOC127357531
CAJNNU010000003.1	NW_026136703.1	3	CAJNNU010000003.1:12746078	12746078	A	B	0.461616	0.533985	0.0555591	7.17728e-22	8.57334e-17	10.0494	25.1937	intron (XM_051381238.1, intron 6 of 6)	LOC127352643
CAJNNU010000003.1	NW_026136703.1	3	CAJNNU010000003.1:12746087	12746087	A	B	0.461616	0.533985	0.0555591	7.17728e-22	8.57334e-17	10.0494	25.1937	intron (XM_051381238.1, intron 6 of 6)	LOC127352643
CAJNNU010000003.1	NW_026136703.1	3	CAJNNU010000003.1:12746099	12746099	A	B	0.461616	0.533985	0.0555591	7.17728e-22	8.57334e-17	10.0494	25.1937	intron (XM_051381238.1, intron 6 of 6)	LOC127352643
CAJNNU010000003.1	NW_026136703.1	3	CAJNNU010000003.1:6927675	6927675	A	B	0.489394	-0.532512	0.0529964	9.36713e-24	2.90705e-18	10.0488	25.1921	Intergenic	LOC127357638
CAJNNU010000003.1	NW_026136703.1	3	CAJNNU010000003.1:12404892	12404892	A	B	0.35	0.558079	0.0608961	4.9801e-20	3.28002e-15	10.0481	25.1903	Intergenic	cunh14orf180
CAJNNU010000003.1	NW_026136703.1	3	CAJNNU010000003.1:10757402	10757402	A	B	0.285354	0.589307	0.0643673	5.41738e-20	3.53714e-15	10.0431	25.1778	exon (XM_051386576.1, exon 2 of 2)	LOC127355550
CAJNNU010000003.1	NW_026136703.1	3	CAJNNU010000003.1:7001604	7001604	A	B	0.389899	0.545599	0.0563498	3.58349e-22	4.78137e-17	10.0418	25.1745	Intergenic	LOC127357638
CAJNNU010000003.1	NW_026136703.1	3	CAJNNU010000003.1:6895862	6895862	A	B	0.45404	0.534391	0.0543636	8.36738e-23	1.5745e-17	10.0389	25.1671	Intergenic	LOC127357638
CAJNNU010000003.1	NW_026136703.1	3	CAJNNU010000003.1:10798203	10798203	A	B	0.477273	0.532507	0.0546007	1.79554e-22	2.84471e-17	10.0324	25.1509	intron (XM_051386296.1, intron 3 of 19)	LOC127355427
CAJNNU010000003.1	NW_026136703.1	3	CAJNNU010000003.1:9668403	9668403	A	B	0.309091	0.575324	0.0635032	1.30742e-19	7.75668e-15	10.024	25.13	intron (XM_051391694.1, intron 2 of 7)	LOC127358541
CAJNNU010000003.1	NW_026136703.1	3	CAJNNU010000003.1:13584720	13584720	A	B	0.473232	-0.532479	0.0556463	1.0795e-21	1.19353e-16	10.0233	25.1281	intron (XM_051391332.1, intron 1 of 11)	LOC127358316
CAJNNU010000003.1	NW_026136703.1	3	CAJNNU010000003.1:5324932	5324932	A	B	0.349495	0.557571	0.059359	5.82067e-21	4.99851e-16	10.0231	25.1277	Intergenic	LOC127360122
CAJNNU010000003.1	NW_026136703.1	3	CAJNNU010000003.1:9683224	9683224	A	B	0.437879	0.535837	0.0537486	2.07644e-23	5.38717e-18	10.0221	25.1252	intron (XM_051391711.1, intron 5 of 16)	LOC127358541
CAJNNU010000003.1	NW_026136703.1	3	CAJNNU010000003.1:9598374	9598374	A	B	0.483838	0.531914	0.0521267	1.89796e-24	7.10427e-19	10.0203	25.1206	intron (XM_051391711.1, intron 1 of 16)	LOC127358541
CAJNNU010000003.1	NW_026136703.1	3	CAJNNU010000003.1:7098337	7098337	A	B	0.49596	-0.531628	0.0534261	2.5038e-23	6.27995e-18	10.0193	25.1182	intron (XM_051389979.1, intron 1 of 9)	LOC127357638
CAJNNU010000003.1	NW_026136703.1	3	CAJNNU010000003.1:12657313	12657313	A	B	0.427273	0.537265	0.0542979	4.3862e-23	9.96648e-18	10.0171	25.1125	intron (XM_051395897.1, intron 12 of 16)	LOC127356985
CAJNNU010000003.1	NW_026136703.1	3	CAJNNU010000003.1:15101018	15101018	A	B	0.294949	0.582694	0.0628336	1.79953e-20	1.3544e-15	10.0129	25.102	promoter-TSS (XM_051385817.1)	LOC127355197
CAJNNU010000003.1	NW_026136703.1	3	CAJNNU010000003.1:15156783	15156783	A	B	0.400505	0.542224	0.0580435	9.482e-21	7.59717e-16	10.0106	25.0964	Intergenic	LOC127355121
CAJNNU010000003.1	NW_026136703.1	3	CAJNNU010000003.1:15156895	15156895	A	B	0.400505	0.542224	0.0580435	9.482e-21	7.59717e-16	10.0106	25.0964	promoter-TSS (XM_051385623.1)	LOC127355121
CAJNNU010000003.1	NW_026136703.1	3	CAJNNU010000003.1:12463145	12463145	A	B	0.395455	0.54334	0.0560304	3.09792e-22	4.34637e-17	10.0088	25.0917	intron (XM_051394060.1, intron 6 of 8)	LOC127359829
CAJNNU010000003.1	NW_026136703.1	3	CAJNNU010000003.1:10018723	10018723	A	B	0.487374	-0.531484	0.0546099	2.19436e-22	3.33643e-17	10.0082	25.0902	Intergenic	LOC127358580
CAJNNU010000003.1	NW_026136703.1	3	CAJNNU010000003.1:16509812	16509812	A	B	0.336869	0.562028	0.0633148	6.88595e-19	3.42966e-14	10.0066	25.0863	promoter-TSS (XM_051387302.1)	LOC127355954
CAJNNU010000003.1	NW_026136703.1	3	CAJNNU010000003.1:6608792	6608792	A	B	0.467677	0.532301	0.0543727	1.24489e-22	2.10856e-17	10.0034	25.0782	Intergenic	LOC127361540
CAJNNU010000003.1	NW_026136703.1	3	CAJNNU010000003.1:6609111	6609111	A	B	0.467677	0.532301	0.0543727	1.24489e-22	2.10856e-17	10.0034	25.0782	Intergenic	LOC127361540
CAJNNU010000003.1	NW_026136703.1	3	CAJNNU010000003.1:14996130	14996130	B	A	0.494949	0.53119	0.0570768	1.32009e-20	1.02098e-15	10.0024	25.0759	intron (XM_051381283.1, intron 10 of 20)	LOC127352677
CAJNNU010000003.1	NW_026136703.1	3	CAJNNU010000003.1:14996157	14996157	A	B	0.494949	0.53119	0.0570768	1.32009e-20	1.02098e-15	10.0024	25.0759	intron (XM_051381283.1, intron 10 of 20)	LOC127352677
CAJNNU010000003.1	NW_026136703.1	3	CAJNNU010000003.1:12520228	12520228	A	B	0.427273	0.536806	0.0557917	6.4814e-22	7.81829e-17	9.99997	25.0696	exon (XM_051382124.1, exon 9 of 9)	LOC127353137
CAJNNU010000003.1	NW_026136703.1	3	CAJNNU010000003.1:12753346	12753346	A	B	0.457071	0.53301	0.055215	4.75692e-22	6.0117e-17	9.99789	25.0644	exon (XM_051381199.1, exon 5 of 17)	LOC127352643
CAJNNU010000003.1	NW_026136703.1	3	CAJNNU010000003.1:9588457	9588457	A	B	0.339899	0.560503	0.0597956	7.00626e-21	5.80811e-16	9.99602	25.0597	intron (XM_051391839.1, intron 3 of 5)	LOC127358612
CAJNNU010000003.1	NW_026136703.1	3	CAJNNU010000003.1:11597184	11597184	A	B	0.439394	0.534827	0.0548731	1.90705e-22	2.97334e-17	9.99193	25.0495	Intergenic	LOC127361474
CAJNNU010000003.1	NW_026136703.1	3	CAJNNU010000003.1:11598334	11598334	A	B	0.439394	0.534827	0.0548731	1.90705e-22	2.97334e-17	9.99193	25.0495	Intergenic	LOC127361474
CAJNNU010000003.1	NW_026136703.1	3	CAJNNU010000003.1:11602098	11602098	A	B	0.439394	0.534827	0.0548731	1.90705e-22	2.97334e-17	9.99193	25.0495	Intergenic	LOC127361474
CAJNNU010000003.1	NW_026136703.1	3	CAJNNU010000003.1:10077825	10077825	B	A	0.451515	-0.533389	0.0538368	3.86134e-23	8.95223e-18	9.99162	25.0487	intron (XM_051391968.1, intron 3 of 3)	LOC127358685
CAJNNU010000003.1	NW_026136703.1	3	CAJNNU010000003.1:9664519	9664519	A	B	0.317677	0.570072	0.0625963	8.45975e-20	5.288e-15	9.98955	25.0435	intron (XM_051391684.1, intron 1 of 6)	LOC127358541
CAJNNU010000003.1	NW_026136703.1	3	CAJNNU010000003.1:12584237	12584237	A	B	0.427778	0.536423	0.0538198	2.12543e-23	5.47086e-18	9.98869	25.0414	promoter-TSS (XM_051392753.1)	LOC127359045
CAJNNU010000003.1	NW_026136703.1	3	CAJNNU010000003.1:12586875	12586875	A	B	0.427778	0.536423	0.0538198	2.12543e-23	5.47086e-18	9.98869	25.0414	intron (XR_007882094.1, intron 1 of 1)	LOC127359045
CAJNNU010000003.1	NW_026136703.1	3	CAJNNU010000003.1:12586990	12586990	A	B	0.427778	0.536423	0.0538198	2.12543e-23	5.47086e-18	9.98869	25.0414	intron (XR_007882094.1, intron 1 of 1)	LOC127359045
CAJNNU010000003.1	NW_026136703.1	3	CAJNNU010000003.1:12575944	12575944	A	B	0.428283	0.536322	0.054264	4.90575e-23	1.0904e-17	9.98789	25.0394	intron (XM_051392753.1, intron 6 of 48)	LOC127359045
CAJNNU010000003.1	NW_026136703.1	3	CAJNNU010000003.1:11955226	11955226	A	B	0.453535	0.533055	0.0531572	1.14925e-23	3.45725e-18	9.98684	25.0367	intron (XM_051389851.1, intron 18 of 22)	LOC127357549
CAJNNU010000003.1	NW_026136703.1	3	CAJNNU010000003.1:6600486	6600486	B	A	0.432323	0.535578	0.056896	4.80902e-21	4.20712e-16	9.98311	25.0274	Intergenic	LOC127361540
CAJNNU010000003.1	NW_026136703.1	3	CAJNNU010000003.1:6600487	6600487	B	A	0.432323	0.535578	0.056896	4.80902e-21	4.20712e-16	9.98311	25.0274	Intergenic	LOC127361540
CAJNNU010000003.1	NW_026136703.1	3	CAJNNU010000003.1:12462287	12462287	A	B	0.427273	0.536204	0.0542389	4.789e-23	1.06983e-17	9.97755	25.0134	intron (XM_051394060.1, intron 5 of 8)	LOC127359829
CAJNNU010000003.1	NW_026136703.1	3	CAJNNU010000003.1:7358926	7358926	A	B	0.45404	0.532729	0.0547875	2.39261e-22	3.52085e-17	9.9765	25.0108	Intergenic	LOC127357825
CAJNNU010000003.1	NW_026136703.1	3	CAJNNU010000003.1:7149578	7149578	A	B	0.474242	0.531106	0.0546135	2.36344e-22	3.52085e-17	9.97376	25.004	intron (XM_051390013.1, intron 2 of 9)	LOC127357638
CAJNNU010000003.1	NW_026136703.1	3	CAJNNU010000003.1:14996753	14996753	A	B	0.496465	0.53038	0.0572772	2.04673e-20	1.51717e-15	9.97248	25.0007	intron (XM_051381283.1, intron 10 of 20)	LOC127352677
CAJNNU010000003.1	NW_026136703.1	3	CAJNNU010000003.1:9572116	9572116	A	B	0.485354	0.530505	0.0529345	1.22115e-23	3.62901e-18	9.96912	24.9923	intron (XM_051391629.1, intron 3 of 11)	si:ch211-195o20
CAJNNU010000003.1	NW_026136703.1	3	CAJNNU010000003.1:12529512	12529512	A	B	0.45404	0.532495	0.0562365	2.82934e-21	2.67571e-16	9.96774	24.9889	TTS (XM_051382160.1)	LOC127353090
CAJNNU010000003.1	NW_026136703.1	3	CAJNNU010000003.1:10196127	10196127	A	B	0.44798	0.533087	0.0549471	2.96188e-22	4.18544e-17	9.96599	24.9845	promoter-TSS (XM_051391543.1)	LOC127358437
CAJNNU010000003.1	NW_026136703.1	3	CAJNNU010000003.1:15154675	15154675	A	B	0.400505	0.540948	0.0581408	1.35139e-20	1.03945e-15	9.96358	24.9784	promoter-TSS (XR_007881723.1)	LOC127355272
CAJNNU010000003.1	NW_026136703.1	3	CAJNNU010000003.1:14697373	14697373	A	B	0.322222	0.566969	0.0612444	2.09314e-20	1.54457e-15	9.95571	24.9587	Intergenic	LOC127361673
CAJNNU010000003.1	NW_026136703.1	3	CAJNNU010000003.1:13372085	13372085	A	B	0.482323	0.530205	0.0546988	3.22367e-22	4.47162e-17	9.95395	24.9543	promoter-TSS (XM_051384638.1)	LOC127354614
CAJNNU010000003.1	NW_026136703.1	3	CAJNNU010000003.1:10018058	10018058	A	B	0.487374	-0.529986	0.0545582	2.62493e-22	3.78381e-17	9.95182	24.9489	TTS (XM_051391639.1)	LOC127358580
CAJNNU010000003.1	NW_026136703.1	3	CAJNNU010000003.1:12628477	12628477	A	B	0.427273	0.535487	0.0538912	2.88947e-23	7.03148e-18	9.95089	24.9466	intron (XM_051389129.1, intron 3 of 10)	LOC127356991
CAJNNU010000003.1	NW_026136703.1	3	CAJNNU010000003.1:12465114	12465114	A	B	0.425758	0.535714	0.0542449	5.29895e-23	1.137e-17	9.95026	24.945	intron (XM_051394060.1, intron 8 of 8)	LOC127359829
CAJNNU010000003.1	NW_026136703.1	3	CAJNNU010000003.1:12618091	12618091	A	B	0.427778	0.535359	0.0543366	6.67637e-23	1.2991e-17	9.9491	24.9421	intron (XM_051389129.1, intron 1 of 10)	LOC127356991
CAJNNU010000003.1	NW_026136703.1	3	CAJNNU010000003.1:12618095	12618095	A	B	0.427778	0.535359	0.0543366	6.67637e-23	1.2991e-17	9.9491	24.9421	intron (XM_051389129.1, intron 1 of 10)	LOC127356991
CAJNNU010000003.1	NW_026136703.1	3	CAJNNU010000003.1:12618703	12618703	A	B	0.427778	0.535359	0.0543366	6.67637e-23	1.2991e-17	9.9491	24.9421	intron (XM_051389129.1, intron 2 of 10)	LOC127356991
CAJNNU010000003.1	NW_026136703.1	3	CAJNNU010000003.1:12621671	12621671	A	B	0.427778	0.535359	0.0543366	6.67637e-23	1.2991e-17	9.9491	24.9421	intron (XM_051389129.1, intron 2 of 10)	LOC127356991
CAJNNU010000003.1	NW_026136703.1	3	CAJNNU010000003.1:12622644	12622644	A	B	0.427778	0.535359	0.0543366	6.67637e-23	1.2991e-17	9.9491	24.9421	intron (XM_051389129.1, intron 3 of 10)	LOC127356991
CAJNNU010000003.1	NW_026136703.1	3	CAJNNU010000003.1:12622738	12622738	A	B	0.427778	0.535359	0.0543366	6.67637e-23	1.2991e-17	9.9491	24.9421	intron (XM_051389129.1, intron 3 of 10)	LOC127356991
CAJNNU010000003.1	NW_026136703.1	3	CAJNNU010000003.1:12623689	12623689	A	B	0.427778	0.535359	0.0543366	6.67637e-23	1.2991e-17	9.9491	24.9421	intron (XM_051389129.1, intron 3 of 10)	LOC127356991
CAJNNU010000003.1	NW_026136703.1	3	CAJNNU010000003.1:12624735	12624735	A	B	0.427778	0.535359	0.0543366	6.67637e-23	1.2991e-17	9.9491	24.9421	intron (XM_051389129.1, intron 3 of 10)	LOC127356991
CAJNNU010000003.1	NW_026136703.1	3	CAJNNU010000003.1:12626734	12626734	A	B	0.427778	0.535359	0.0543366	6.67637e-23	1.2991e-17	9.9491	24.9421	intron (XM_051389129.1, intron 3 of 10)	LOC127356991
CAJNNU010000003.1	NW_026136703.1	3	CAJNNU010000003.1:12627325	12627325	A	B	0.427778	0.535359	0.0543366	6.67637e-23	1.2991e-17	9.9491	24.9421	intron (XM_051389129.1, intron 3 of 10)	LOC127356991
CAJNNU010000003.1	NW_026136703.1	3	CAJNNU010000003.1:12636106	12636106	A	B	0.427778	0.535359	0.0543366	6.67637e-23	1.2991e-17	9.9491	24.9421	intron (XM_051389129.1, intron 5 of 10)	LOC127356985
CAJNNU010000003.1	NW_026136703.1	3	CAJNNU010000003.1:12636391	12636391	A	B	0.427778	0.535359	0.0543366	6.67637e-23	1.2991e-17	9.9491	24.9421	intron (XM_051389129.1, intron 5 of 10)	LOC127356985
CAJNNU010000003.1	NW_026136703.1	3	CAJNNU010000003.1:12636608	12636608	A	B	0.427778	0.535359	0.0543366	6.67637e-23	1.2991e-17	9.9491	24.9421	intron (XM_051389129.1, intron 5 of 10)	LOC127356985
CAJNNU010000003.1	NW_026136703.1	3	CAJNNU010000003.1:12638617	12638617	A	B	0.427778	0.535359	0.0543366	6.67637e-23	1.2991e-17	9.9491	24.9421	intron (XM_051389129.1, intron 5 of 10)	LOC127356985
CAJNNU010000003.1	NW_026136703.1	3	CAJNNU010000003.1:12640179	12640179	A	B	0.427778	0.535359	0.0543366	6.67637e-23	1.2991e-17	9.9491	24.9421	intron (XM_051389129.1, intron 5 of 10)	LOC127356985
CAJNNU010000003.1	NW_026136703.1	3	CAJNNU010000003.1:12640677	12640677	A	B	0.427778	0.535359	0.0543366	6.67637e-23	1.2991e-17	9.9491	24.9421	intron (XM_051389129.1, intron 5 of 10)	LOC127356985
CAJNNU010000003.1	NW_026136703.1	3	CAJNNU010000003.1:12641212	12641212	A	B	0.427778	0.535359	0.0543366	6.67637e-23	1.2991e-17	9.9491	24.9421	intron (XM_051389129.1, intron 6 of 10)	LOC127356985
CAJNNU010000003.1	NW_026136703.1	3	CAJNNU010000003.1:12653718	12653718	A	B	0.427778	0.535359	0.0543366	6.67637e-23	1.2991e-17	9.9491	24.9421	promoter-TSS (XM_051389104.1)	LOC127356985
CAJNNU010000003.1	NW_026136703.1	3	CAJNNU010000003.1:12655550	12655550	A	B	0.427778	0.535359	0.0543366	6.67637e-23	1.2991e-17	9.9491	24.9421	exon (XM_051395896.1, exon 19 of 19)	LOC127356985
CAJNNU010000003.1	NW_026136703.1	3	CAJNNU010000003.1:12655575	12655575	A	B	0.427778	0.535359	0.0543366	6.67637e-23	1.2991e-17	9.9491	24.9421	exon (XM_051395896.1, exon 19 of 19)	LOC127356985
CAJNNU010000003.1	NW_026136703.1	3	CAJNNU010000003.1:12657134	12657134	A	B	0.427778	0.535359	0.0543366	6.67637e-23	1.2991e-17	9.9491	24.9421	intron (XM_051395897.1, intron 12 of 16)	LOC127356985
CAJNNU010000003.1	NW_026136703.1	3	CAJNNU010000003.1:12659962	12659962	A	B	0.427778	0.535359	0.0543366	6.67637e-23	1.2991e-17	9.9491	24.9421	intron (XM_051395897.1, intron 5 of 16)	LOC127361346
CAJNNU010000003.1	NW_026136703.1	3	CAJNNU010000003.1:12663423	12663423	A	B	0.427778	0.535359	0.0543366	6.67637e-23	1.2991e-17	9.9491	24.9421	promoter-TSS (XM_051395896.1)	LOC127361346
CAJNNU010000003.1	NW_026136703.1	3	CAJNNU010000003.1:12664727	12664727	A	B	0.427778	0.535359	0.0543366	6.67637e-23	1.2991e-17	9.9491	24.9421	Intergenic	LOC127358170
CAJNNU010000003.1	NW_026136703.1	3	CAJNNU010000003.1:12669942	12669942	A	B	0.427778	0.535359	0.0543366	6.67637e-23	1.2991e-17	9.9491	24.9421	promoter-TSS (XM_051391049.1)	LOC127358163
CAJNNU010000003.1	NW_026136703.1	3	CAJNNU010000003.1:14697374	14697374	A	B	0.322222	0.566739	0.0613144	2.3932e-20	1.73594e-15	9.94763	24.9384	Intergenic	LOC127361673
CAJNNU010000003.1	NW_026136703.1	3	CAJNNU010000003.1:7118424	7118424	A	B	0.391919	0.54251	0.0575243	4.0633e-21	3.6193e-16	9.94681	24.9364	intron (XM_051390013.1, intron 1 of 9)	LOC127357638
CAJNNU010000003.1	NW_026136703.1	3	CAJNNU010000003.1:7358679	7358679	A	B	0.453535	0.531855	0.0548862	3.32105e-22	4.54245e-17	9.94192	24.9241	Intergenic	LOC127357825
CAJNNU010000003.1	NW_026136703.1	3	CAJNNU010000003.1:7358814	7358814	A	B	0.453535	0.531855	0.0548862	3.32105e-22	4.54245e-17	9.94192	24.9241	Intergenic	LOC127357825
CAJNNU010000003.1	NW_026136703.1	3	CAJNNU010000003.1:7360631	7360631	A	B	0.453535	0.531855	0.0548862	3.32105e-22	4.54245e-17	9.94192	24.9241	Intergenic	LOC127357825
CAJNNU010000003.1	NW_026136703.1	3	CAJNNU010000003.1:9904265	9904265	A	B	0.345455	0.556773	0.0605415	3.69623e-20	2.52428e-15	9.94027	24.92	intron (XM_051391660.1, intron 4 of 20)	LOC127358496
CAJNNU010000003.1	NW_026136703.1	3	CAJNNU010000003.1:14281819	14281819	B	A	0.491919	-0.529565	0.055163	7.99436e-22	9.29541e-17	9.93976	24.9187	promoter-TSS (XM_051396103.1)	LOC127361461
CAJNNU010000003.1	NW_026136703.1	3	CAJNNU010000003.1:7052598	7052598	A	B	0.466162	0.530663	0.0544996	2.0965e-22	3.20753e-17	9.9379	24.9141	Intergenic	LOC127357638
CAJNNU010000003.1	NW_026136703.1	3	CAJNNU010000003.1:14865040	14865040	A	B	0.421212	0.536027	0.055449	4.16289e-22	5.43611e-17	9.93355	24.9031	intron (XM_051395934.1, intron 5 of 5)	LOC127361366
CAJNNU010000003.1	NW_026136703.1	3	CAJNNU010000003.1:7149316	7149316	A	B	0.448485	0.532155	0.0554222	7.85387e-22	9.25951e-17	9.93327	24.9024	intron (XM_051390013.1, intron 2 of 9)	LOC127357638
CAJNNU010000003.1	NW_026136703.1	3	CAJNNU010000003.1:6953429	6953429	A	B	0.356566	0.552532	0.0558957	4.83305e-23	1.07721e-17	9.93275	24.9011	Intergenic	LOC127357638
CAJNNU010000003.1	NW_026136703.1	3	CAJNNU010000003.1:6569240	6569240	A	B	0.44596	0.532215	0.0543449	1.20318e-22	2.05566e-17	9.92481	24.8812	Intergenic	LOC127361540
CAJNNU010000003.1	NW_026136703.1	3	CAJNNU010000003.1:9667071	9667071	A	B	0.296465	0.57923	0.0618712	7.83365e-21	6.42342e-16	9.92366	24.8784	intron (XM_051391684.1, intron 1 of 6)	LOC127358541
CAJNNU010000003.1	NW_026136703.1	3	CAJNNU010000003.1:14667059	14667059	A	B	0.30101	0.576621	0.0647748	5.48849e-19	2.78197e-14	9.92073	24.871	Intergenic	LOC127361673
CAJNNU010000003.1	NW_026136703.1	3	CAJNNU010000003.1:9951363	9951363	B	A	0.49798	-0.528923	0.0548265	5.05079e-22	6.31796e-17	9.9181	24.8644	intron (XM_051391660.1, intron 4 of 20)	LOC127358690
CAJNNU010000003.1	NW_026136703.1	3	CAJNNU010000003.1:7460810	7460810	A	B	0.426768	0.534612	0.0575493	1.54813e-20	1.17602e-15	9.91541	24.8576	intron (XM_051390088.1, intron 4 of 12)	LOC127357711
CAJNNU010000003.1	NW_026136703.1	3	CAJNNU010000003.1:9483698	9483698	A	B	0.301515	0.576104	0.0624237	2.73372e-20	1.94836e-15	9.91239	24.8501	Intergenic	LOC127357974
CAJNNU010000003.1	NW_026136703.1	3	CAJNNU010000003.1:14676272	14676272	A	B	0.304545	0.574252	0.0645563	5.82264e-19	2.93887e-14	9.90459	24.8305	Intergenic	LOC127361673
CAJNNU010000003.1	NW_026136703.1	3	CAJNNU010000003.1:7051939	7051939	A	B	0.467172	0.529641	0.0545061	2.54975e-22	3.70448e-17	9.90234	24.8249	Intergenic	LOC127357638
CAJNNU010000003.1	NW_026136703.1	3	CAJNNU010000003.1:7052401	7052401	A	B	0.467172	0.529641	0.0545061	2.54975e-22	3.70448e-17	9.90234	24.8249	Intergenic	LOC127357638
CAJNNU010000003.1	NW_026136703.1	3	CAJNNU010000003.1:10018199	10018199	A	B	0.487879	-0.528642	0.0546099	3.65555e-22	4.85769e-17	9.90191	24.8238	Intergenic	LOC127358580
CAJNNU010000003.1	NW_026136703.1	3	CAJNNU010000003.1:10018883	10018883	A	B	0.487879	-0.528642	0.0546099	3.65555e-22	4.85769e-17	9.90191	24.8238	Intergenic	LOC127358580
CAJNNU010000003.1	NW_026136703.1	3	CAJNNU010000003.1:14676448	14676448	A	B	0.304545	0.574019	0.064545	5.93101e-19	2.98129e-14	9.89655	24.8104	Intergenic	LOC127361673
CAJNNU010000003.1	NW_026136703.1	3	CAJNNU010000003.1:12376263	12376263	A	B	0.271717	0.593806	0.0675024	1.40765e-18	6.6083e-14	9.89503	24.8066	Intergenic	LOC127359194
CAJNNU010000003.1	NW_026136703.1	3	CAJNNU010000003.1:12379591	12379591	A	B	0.271717	0.593806	0.0675024	1.40765e-18	6.6083e-14	9.89503	24.8066	Intergenic	cunh14orf180
CAJNNU010000003.1	NW_026136703.1	3	CAJNNU010000003.1:12383016	12383016	A	B	0.271717	0.593806	0.0675024	1.40765e-18	6.6083e-14	9.89503	24.8066	Intergenic	cunh14orf180
CAJNNU010000003.1	NW_026136703.1	3	CAJNNU010000003.1:10048443	10048443	A	B	0.491414	0.528267	0.054678	4.39754e-22	5.62274e-17	9.89076	24.7959	intron (XM_051391801.1, intron 3 of 10)	LOC127358580
CAJNNU010000003.1	NW_026136703.1	3	CAJNNU010000003.1:16198826	16198826	A	B	0.315657	0.568182	0.0628363	1.53476e-19	8.92722e-15	9.88951	24.7927	Intergenic	LOC127357635
CAJNNU010000003.1	NW_026136703.1	3	CAJNNU010000003.1:13844406	13844406	A	B	0.34899	0.553979	0.0595862	1.44325e-20	1.10491e-15	9.88776	24.7884	exon (XR_007884277.1, exon 4 of 4)	LOC127361394
CAJNNU010000003.1	NW_026136703.1	3	CAJNNU010000003.1:6609170	6609170	A	B	0.468182	0.529066	0.0543111	2.00761e-22	3.09082e-17	9.88344	24.7775	Intergenic	LOC127361540
CAJNNU010000003.1	NW_026136703.1	3	CAJNNU010000003.1:6609171	6609171	A	B	0.468182	0.529066	0.0543111	2.00761e-22	3.09082e-17	9.88344	24.7775	Intergenic	LOC127361540
CAJNNU010000003.1	NW_026136703.1	3	CAJNNU010000003.1:8552834	8552834	A	B	0.498485	0.527879	0.0533075	4.05875e-23	9.38772e-18	9.87906	24.7665	intron (XM_051386109.1, intron 2 of 6)	LOC127355321
CAJNNU010000003.1	NW_026136703.1	3	CAJNNU010000003.1:14320546	14320546	A	B	0.490404	0.527916	0.054489	3.37518e-22	4.60364e-17	9.8769	24.7611	intron (XM_051396082.1, intron 29 of 32)	LOC127361456
CAJNNU010000003.1	NW_026136703.1	3	CAJNNU010000003.1:11966084	11966084	A	B	0.44899	0.530459	0.0534511	3.26744e-23	7.70278e-18	9.87212	24.7491	intron (XM_051389842.1, intron 1 of 22)	LOC127357549
CAJNNU010000003.1	NW_026136703.1	3	CAJNNU010000003.1:10579643	10579643	A	B	0.471212	-0.528502	0.0557353	2.48605e-21	2.38718e-16	9.86966	24.743	exon (XM_051386449.1, exon 1 of 1)	LOC127355494
CAJNNU010000003.1	NW_026136703.1	3	CAJNNU010000003.1:11947495	11947495	A	B	0.44899	0.530257	0.0534788	3.57257e-23	8.32208e-18	9.86461	24.7303	Intergenic	LOC127358293
CAJNNU010000003.1	NW_026136703.1	3	CAJNNU010000003.1:11953367	11953367	A	B	0.44899	0.530257	0.0534788	3.57257e-23	8.32208e-18	9.86461	24.7303	intron (XM_051389851.1, intron 22 of 22)	LOC127358293
CAJNNU010000003.1	NW_026136703.1	3	CAJNNU010000003.1:11962562	11962562	A	B	0.44899	0.530257	0.0534788	3.57257e-23	8.32208e-18	9.86461	24.7303	intron (XM_051389851.1, intron 4 of 22)	LOC127357549
CAJNNU010000003.1	NW_026136703.1	3	CAJNNU010000003.1:11966551	11966551	A	B	0.44899	0.530257	0.0534788	3.57257e-23	8.32208e-18	9.86461	24.7303	intron (XM_051389842.1, intron 1 of 22)	LOC127357549
CAJNNU010000003.1	NW_026136703.1	3	CAJNNU010000003.1:11293589	11293589	A	B	0.412121	-0.535751	0.0551691	2.70498e-22	3.86699e-17	9.86165	24.7229	Intergenic	LOC127361392
CAJNNU010000003.1	NW_026136703.1	3	CAJNNU010000003.1:6507389	6507389	A	B	0.448485	0.530204	0.0563572	5.06025e-21	4.40724e-16	9.86057	24.7202	exon (XM_051396239.1, exon 6 of 6)	LOC127361539
CAJNNU010000003.1	NW_026136703.1	3	CAJNNU010000003.1:7149922	7149922	A	B	0.433838	0.531967	0.0538243	4.91446e-23	1.0904e-17	9.85708	24.7114	intron (XM_051390013.1, intron 2 of 9)	LOC127357638
CAJNNU010000003.1	NW_026136703.1	3	CAJNNU010000003.1:10763470	10763470	A	B	0.472727	0.528049	0.0549514	7.29844e-22	8.70746e-17	9.8561	24.709	intron (XM_051386296.1, intron 17 of 19)	LOC127355550
CAJNNU010000003.1	NW_026136703.1	3	CAJNNU010000003.1:12619937	12619937	A	B	0.311111	0.56942	0.0609559	9.49792e-21	7.6037e-16	9.85464	24.7053	intron (XM_051389129.1, intron 2 of 10)	LOC127356991
CAJNNU010000003.1	NW_026136703.1	3	CAJNNU010000003.1:10003644	10003644	A	B	0.328788	0.561037	0.0593352	3.21824e-21	2.97465e-16	9.85075	24.6956	intron (XM_051391660.1, intron 13 of 20)	LOC127358689
CAJNNU010000003.1	NW_026136703.1	3	CAJNNU010000003.1:11224478	11224478	A	B	0.299495	0.575371	0.0633667	1.08561e-19	6.63334e-15	9.84935	24.692	Intergenic	LOC127361219
CAJNNU010000003.1	NW_026136703.1	3	CAJNNU010000003.1:16144390	16144390	A	B	0.456061	0.529121	0.05837	1.24667e-19	7.50062e-15	9.84904	24.6913	intron (XM_051389956.1, intron 2 of 5)	LOC127357635
CAJNNU010000003.1	NW_026136703.1	3	CAJNNU010000003.1:16144416	16144416	A	B	0.456061	0.529121	0.05837	1.24667e-19	7.50062e-15	9.84904	24.6913	intron (XM_051389956.1, intron 2 of 5)	LOC127357635
CAJNNU010000003.1	NW_026136703.1	3	CAJNNU010000003.1:12618694	12618694	A	B	0.415657	0.534633	0.0552124	3.5539e-22	4.75312e-17	9.84522	24.6817	intron (XM_051389129.1, intron 2 of 10)	LOC127356991
CAJNNU010000003.1	NW_026136703.1	3	CAJNNU010000003.1:12618705	12618705	A	B	0.415657	0.534633	0.0552124	3.5539e-22	4.75312e-17	9.84522	24.6817	intron (XM_051389129.1, intron 2 of 10)	LOC127356991
CAJNNU010000003.1	NW_026136703.1	3	CAJNNU010000003.1:12618799	12618799	A	B	0.415657	0.534633	0.0552124	3.5539e-22	4.75312e-17	9.84522	24.6817	intron (XM_051389129.1, intron 2 of 10)	LOC127356991
CAJNNU010000003.1	NW_026136703.1	3	CAJNNU010000003.1:12618822	12618822	A	B	0.415657	0.534633	0.0552124	3.5539e-22	4.75312e-17	9.84522	24.6817	intron (XM_051389129.1, intron 2 of 10)	LOC127356991
CAJNNU010000003.1	NW_026136703.1	3	CAJNNU010000003.1:12618826	12618826	A	B	0.415657	0.534633	0.0552124	3.5539e-22	4.75312e-17	9.84522	24.6817	intron (XM_051389129.1, intron 2 of 10)	LOC127356991
CAJNNU010000003.1	NW_026136703.1	3	CAJNNU010000003.1:12618843	12618843	A	B	0.415657	0.534633	0.0552124	3.5539e-22	4.75312e-17	9.84522	24.6817	intron (XM_051389129.1, intron 2 of 10)	LOC127356991
CAJNNU010000003.1	NW_026136703.1	3	CAJNNU010000003.1:12618845	12618845	A	B	0.415657	0.534633	0.0552124	3.5539e-22	4.75312e-17	9.84522	24.6817	intron (XM_051389129.1, intron 2 of 10)	LOC127356991
CAJNNU010000003.1	NW_026136703.1	3	CAJNNU010000003.1:12618907	12618907	A	B	0.415657	0.534633	0.0552124	3.5539e-22	4.75312e-17	9.84522	24.6817	intron (XM_051389129.1, intron 2 of 10)	LOC127356991
CAJNNU010000003.1	NW_026136703.1	3	CAJNNU010000003.1:13817215	13817215	A	B	0.322727	0.563541	0.0606807	1.58715e-20	1.2038e-15	9.84376	24.678	Intergenic	LOC127361394
CAJNNU010000003.1	NW_026136703.1	3	CAJNNU010000003.1:12536766	12536766	A	B	0.295455	0.577459	0.0625659	2.71633e-20	1.93737e-15	9.84358	24.6776	exon (XM_051382183.1, exon 1 of 4)	LOC127353145
CAJNNU010000003.1	NW_026136703.1	3	CAJNNU010000003.1:9682310	9682310	B	A	0.497475	-0.526747	0.0524351	9.59627e-24	2.95943e-18	9.83657	24.66	intron (XM_051391711.1, intron 5 of 16)	LOC127358541
CAJNNU010000003.1	NW_026136703.1	3	CAJNNU010000003.1:9686070	9686070	B	A	0.497475	-0.526747	0.0524351	9.59627e-24	2.95943e-18	9.83657	24.66	intron (XM_051391711.1, intron 5 of 16)	LOC127358541
CAJNNU010000003.1	NW_026136703.1	3	CAJNNU010000003.1:6303349	6303349	A	B	0.464141	0.528003	0.0535195	5.86723e-23	1.22733e-17	9.83295	24.6509	intron (XM_051392128.1, intron 14 of 18)	LOC127358869
CAJNNU010000003.1	NW_026136703.1	3	CAJNNU010000003.1:6573806	6573806	A	B	0.427273	0.5323	0.0564517	4.12847e-21	3.66073e-16	9.83279	24.6505	Intergenic	LOC127361540
CAJNNU010000003.1	NW_026136703.1	3	CAJNNU010000003.1:6573831	6573831	A	B	0.427273	0.5323	0.0564517	4.12847e-21	3.66073e-16	9.83279	24.6505	Intergenic	LOC127361540
CAJNNU010000003.1	NW_026136703.1	3	CAJNNU010000003.1:6573849	6573849	A	B	0.427273	0.5323	0.0564517	4.12847e-21	3.66073e-16	9.83279	24.6505	Intergenic	LOC127361540
CAJNNU010000003.1	NW_026136703.1	3	CAJNNU010000003.1:6538112	6538112	A	B	0.355556	0.550091	0.0572093	6.883e-22	8.26208e-17	9.83271	24.6503	Intergenic	LOC127361540
CAJNNU010000003.1	NW_026136703.1	3	CAJNNU010000003.1:10304353	10304353	B	A	0.49899	0.526479	0.0561468	6.79825e-21	5.65e-16	9.82678	24.6355	intron (XM_051387936.1, intron 32 of 32)	LOC127356353
CAJNNU010000003.1	NW_026136703.1	3	CAJNNU010000003.1:7359039	7359039	A	B	0.45404	0.528514	0.0548212	5.3824e-22	6.65635e-17	9.81926	24.6166	Intergenic	LOC127357825
CAJNNU010000003.1	NW_026136703.1	3	CAJNNU010000003.1:7359235	7359235	A	B	0.45404	0.528514	0.0548212	5.3824e-22	6.65635e-17	9.81926	24.6166	Intergenic	LOC127357825
CAJNNU010000003.1	NW_026136703.1	3	CAJNNU010000003.1:7359316	7359316	A	B	0.45404	0.528514	0.0548212	5.3824e-22	6.65635e-17	9.81926	24.6166	Intergenic	LOC127357825
CAJNNU010000003.1	NW_026136703.1	3	CAJNNU010000003.1:6612931	6612931	A	B	0.467172	0.52741	0.0545229	3.91977e-22	5.15294e-17	9.81909	24.6162	Intergenic	LOC127361540
CAJNNU010000003.1	NW_026136703.1	3	CAJNNU010000003.1:11946939	11946939	A	B	0.449495	0.528965	0.0535021	4.74979e-23	1.06349e-17	9.81863	24.615	Intergenic	LOC127358293
CAJNNU010000003.1	NW_026136703.1	3	CAJNNU010000003.1:11964380	11964380	A	B	0.449495	0.528965	0.0535021	4.74979e-23	1.06349e-17	9.81863	24.615	intron (XM_051389851.1, intron 3 of 22)	LOC127357549
CAJNNU010000003.1	NW_026136703.1	3	CAJNNU010000003.1:11968485	11968485	A	B	0.449495	0.528965	0.0535021	4.74979e-23	1.06349e-17	9.81863	24.615	promoter-TSS (XM_051389842.1)	LOC127357549
CAJNNU010000003.1	NW_026136703.1	3	CAJNNU010000003.1:14008884	14008884	A	B	0.496465	0.526262	0.0549764	1.0435e-21	1.15764e-16	9.81823	24.614	Intergenic	LOC127359852
CAJNNU010000003.1	NW_026136703.1	3	CAJNNU010000003.1:14008911	14008911	A	B	0.496465	0.526262	0.0549764	1.0435e-21	1.15764e-16	9.81823	24.614	Intergenic	LOC127359852
CAJNNU010000003.1	NW_026136703.1	3	CAJNNU010000003.1:14009109	14009109	A	B	0.496465	0.526262	0.0549764	1.0435e-21	1.15764e-16	9.81823	24.614	Intergenic	LOC127359852
CAJNNU010000003.1	NW_026136703.1	3	CAJNNU010000003.1:14009307	14009307	A	B	0.496465	0.526262	0.0549764	1.0435e-21	1.15764e-16	9.81823	24.614	Intergenic	LOC127359852
CAJNNU010000003.1	NW_026136703.1	3	CAJNNU010000003.1:12279728	12279728	A	B	0.318687	0.564521	0.0609311	1.95243e-20	1.45056e-15	9.81255	24.5998	intron (XM_051393058.1, intron 2 of 15)	LOC127359194
CAJNNU010000003.1	NW_026136703.1	3	CAJNNU010000003.1:13664416	13664416	A	B	0.414646	-0.533886	0.0553939	5.52635e-22	6.80861e-17	9.81079	24.5954	intron (XM_051386065.1, intron 27 of 29)	LOC127355316
CAJNNU010000003.1	NW_026136703.1	3	CAJNNU010000003.1:11954970	11954970	A	B	0.449495	0.528693	0.0535265	5.2261e-23	1.1289e-17	9.80853	24.5897	intron (XM_051389851.1, intron 19 of 22)	LOC127357549
CAJNNU010000003.1	NW_026136703.1	3	CAJNNU010000003.1:14328195	14328195	B	A	0.488384	-0.526092	0.052639	1.61344e-23	4.59968e-18	9.80708	24.5861	TTS (XM_051396082.1)	LOC127361456
CAJNNU010000003.1	NW_026136703.1	3	CAJNNU010000003.1:11946896	11946896	A	B	0.448485	0.528761	0.0535467	5.35635e-23	1.137e-17	9.80697	24.5858	Intergenic	LOC127358293
CAJNNU010000003.1	NW_026136703.1	3	CAJNNU010000003.1:11956425	11956425	A	B	0.448485	0.528761	0.0535467	5.35635e-23	1.137e-17	9.80697	24.5858	intron (XM_051389851.1, intron 15 of 22)	LOC127357549
CAJNNU010000003.1	NW_026136703.1	3	CAJNNU010000003.1:11956935	11956935	A	B	0.448485	0.528761	0.0535467	5.35635e-23	1.137e-17	9.80697	24.5858	intron (XM_051389851.1, intron 13 of 22)	LOC127357549
CAJNNU010000003.1	NW_026136703.1	3	CAJNNU010000003.1:11957226	11957226	A	B	0.448485	0.528761	0.0535467	5.35635e-23	1.137e-17	9.80697	24.5858	intron (XM_051389851.1, intron 13 of 22)	LOC127357549
CAJNNU010000003.1	NW_026136703.1	3	CAJNNU010000003.1:11224711	11224711	A	B	0.312121	0.567437	0.0610693	1.51855e-20	1.15894e-15	9.8035	24.5771	Intergenic	LOC127361219
CAJNNU010000003.1	NW_026136703.1	3	CAJNNU010000003.1:7070861	7070861	A	B	0.356061	0.549075	0.0561719	1.44291e-22	2.36354e-17	9.80264	24.575	Intergenic	LOC127357638
CAJNNU010000003.1	NW_026136703.1	3	CAJNNU010000003.1:9645857	9645857	A	B	0.347475	0.552117	0.060156	4.38816e-20	2.93442e-15	9.80153	24.5722	intron (XM_051391684.1, intron 1 of 6)	LOC127358541
CAJNNU010000003.1	NW_026136703.1	3	CAJNNU010000003.1:11828947	11828947	A	B	0.448485	0.528601	0.0544208	2.64866e-22	3.79201e-17	9.80104	24.5709	intron (XM_051396336.1, intron 2 of 33)	LOC127361594
CAJNNU010000003.1	NW_026136703.1	3	CAJNNU010000003.1:10529888	10529888	A	B	0.459091	-0.527433	0.0543865	3.07861e-22	4.32546e-17	9.79644	24.5594	intron (XM_051386521.1, intron 8 of 10)	LOC127355542
CAJNNU010000003.1	NW_026136703.1	3	CAJNNU010000003.1:11777490	11777490	A	B	0.478283	0.526066	0.0532724	5.34223e-23	1.137e-17	9.7929	24.5505	exon (XM_051384763.1, exon 2 of 3)	LOC127354681
CAJNNU010000003.1	NW_026136703.1	3	CAJNNU010000003.1:8509366	8509366	A	B	0.285859	0.581509	0.0640806	1.14056e-19	6.93883e-15	9.78948	24.542	Intergenic	LOC127361294
CAJNNU010000003.1	NW_026136703.1	3	CAJNNU010000003.1:15149012	15149012	A	B	0.44596	0.528419	0.0567064	1.17988e-20	9.19585e-16	9.78373	24.5276	intron (XR_007881723.1, intron 1 of 2)	LOC127355272
CAJNNU010000003.1	NW_026136703.1	3	CAJNNU010000003.1:15149013	15149013	B	A	0.44596	0.528419	0.0567064	1.17988e-20	9.19585e-16	9.78373	24.5276	intron (XR_007881723.1, intron 1 of 2)	LOC127355272
CAJNNU010000003.1	NW_026136703.1	3	CAJNNU010000003.1:15151924	15151924	A	B	0.44596	0.528419	0.0567064	1.17988e-20	9.19585e-16	9.78373	24.5276	intron (XR_007881723.1, intron 1 of 2)	LOC127355272
CAJNNU010000003.1	NW_026136703.1	3	CAJNNU010000003.1:15152983	15152983	A	B	0.44596	0.528419	0.0567064	1.17988e-20	9.19585e-16	9.78373	24.5276	intron (XR_007881723.1, intron 1 of 2)	LOC127355272
CAJNNU010000003.1	NW_026136703.1	3	CAJNNU010000003.1:13651724	13651724	A	B	0.432828	-0.5301	0.0545554	2.55865e-22	3.71191e-17	9.78265	24.5248	intron (XM_051386065.1, intron 23 of 29)	LOC127355316
CAJNNU010000003.1	NW_026136703.1	3	CAJNNU010000003.1:11944714	11944714	A	B	0.44798	0.528129	0.0530831	2.5449e-23	6.36675e-18	9.78147	24.5219	exon (XM_051391277.1, exon 4 of 4)	LOC127358293
CAJNNU010000003.1	NW_026136703.1	3	CAJNNU010000003.1:6299097	6299097	A	B	0.45404	0.527492	0.0542481	2.38939e-22	3.52085e-17	9.78132	24.5215	intron (XM_051392128.1, intron 5 of 18)	LOC127358776
CAJNNU010000003.1	NW_026136703.1	3	CAJNNU010000003.1:6299101	6299101	A	B	0.45404	0.527492	0.0542481	2.38939e-22	3.52085e-17	9.78132	24.5215	intron (XM_051392128.1, intron 5 of 18)	LOC127358776
CAJNNU010000003.1	NW_026136703.1	3	CAJNNU010000003.1:6299104	6299104	A	B	0.45404	0.527492	0.0542481	2.38939e-22	3.52085e-17	9.78132	24.5215	intron (XM_051392128.1, intron 5 of 18)	LOC127358776
CAJNNU010000003.1	NW_026136703.1	3	CAJNNU010000003.1:9574868	9574868	B	A	0.498485	-0.525153	0.0524263	1.28357e-23	3.72423e-18	9.77729	24.5114	intron (XM_051391621.1, intron 1 of 11)	si:ch211-195o20
CAJNNU010000003.1	NW_026136703.1	3	CAJNNU010000003.1:9574938	9574938	B	A	0.498485	-0.525153	0.0524263	1.28357e-23	3.72423e-18	9.77729	24.5114	intron (XM_051391621.1, intron 1 of 11)	si:ch211-195o20
CAJNNU010000003.1	NW_026136703.1	3	CAJNNU010000003.1:9575026	9575026	B	A	0.498485	-0.525153	0.0524263	1.28357e-23	3.72423e-18	9.77729	24.5114	intron (XM_051391621.1, intron 1 of 11)	si:ch211-195o20
CAJNNU010000003.1	NW_026136703.1	3	CAJNNU010000003.1:9575043	9575043	B	A	0.498485	-0.525153	0.0524263	1.28357e-23	3.72423e-18	9.77729	24.5114	intron (XM_051391621.1, intron 1 of 11)	si:ch211-195o20
CAJNNU010000003.1	NW_026136703.1	3	CAJNNU010000003.1:9575119	9575119	B	A	0.498485	-0.525153	0.0524263	1.28357e-23	3.72423e-18	9.77729	24.5114	intron (XM_051391621.1, intron 1 of 11)	si:ch211-195o20
CAJNNU010000003.1	NW_026136703.1	3	CAJNNU010000003.1:14091533	14091533	A	B	0.34798	0.551241	0.0585861	5.00569e-21	4.37137e-16	9.77708	24.5109	intron (XR_007882990.1, intron 4 of 4)	LOC127359853
CAJNNU010000003.1	NW_026136703.1	3	CAJNNU010000003.1:10817629	10817629	A	B	0.466162	0.526293	0.0543276	3.41133e-22	4.64649e-17	9.7749	24.5054	intron (XM_051386195.1, intron 1 of 102)	LOC127355334
CAJNNU010000003.1	NW_026136703.1	3	CAJNNU010000003.1:8600941	8600941	A	B	0.480808	-0.525349	0.0557808	4.59311e-21	4.03623e-16	9.77026	24.4938	Intergenic	LOC127359665
CAJNNU010000003.1	NW_026136703.1	3	CAJNNU010000003.1:6616915	6616915	A	B	0.455051	0.527086	0.0551834	1.27777e-21	1.38311e-16	9.76989	24.4928	Intergenic	LOC127361540
CAJNNU010000003.1	NW_026136703.1	3	CAJNNU010000003.1:6619467	6619467	A	B	0.465657	0.526147	0.0545982	5.59549e-22	6.858e-17	9.76813	24.4884	Intergenic	LOC127361540
CAJNNU010000003.1	NW_026136703.1	3	CAJNNU010000003.1:6619488	6619488	A	B	0.465657	0.526147	0.0545982	5.59549e-22	6.858e-17	9.76813	24.4884	Intergenic	LOC127361540
CAJNNU010000003.1	NW_026136703.1	3	CAJNNU010000003.1:11273864	11273864	A	B	0.411616	-0.533292	0.0551706	4.19585e-22	5.4646e-17	9.76774	24.4875	Intergenic	LOC127361392
CAJNNU010000003.1	NW_026136703.1	3	CAJNNU010000003.1:12280401	12280401	A	B	0.314141	0.565405	0.06122	2.56775e-20	1.84212e-15	9.76764	24.4872	intron (XM_051393058.1, intron 2 of 15)	LOC127359194
CAJNNU010000003.1	NW_026136703.1	3	CAJNNU010000003.1:12622026	12622026	A	B	0.29899	0.573164	0.0623779	3.98099e-20	2.68713e-15	9.76449	24.4793	intron (XM_051389129.1, intron 2 of 10)	LOC127356991
CAJNNU010000003.1	NW_026136703.1	3	CAJNNU010000003.1:12622919	12622919	A	B	0.29899	0.573164	0.0623779	3.98099e-20	2.68713e-15	9.76449	24.4793	intron (XM_051389129.1, intron 3 of 10)	LOC127356991
CAJNNU010000003.1	NW_026136703.1	3	CAJNNU010000003.1:12624171	12624171	A	B	0.29899	0.573164	0.0623779	3.98099e-20	2.68713e-15	9.76449	24.4793	intron (XM_051389129.1, intron 3 of 10)	LOC127356991
CAJNNU010000003.1	NW_026136703.1	3	CAJNNU010000003.1:12626859	12626859	A	B	0.29899	0.573164	0.0623779	3.98099e-20	2.68713e-15	9.76449	24.4793	intron (XM_051389129.1, intron 3 of 10)	LOC127356991
CAJNNU010000003.1	NW_026136703.1	3	CAJNNU010000003.1:10812200	10812200	A	B	0.462121	0.526305	0.0539647	1.79529e-22	2.84471e-17	9.76396	24.478	promoter-TSS (XM_051386122.1)	LOC127355334
CAJNNU010000003.1	NW_026136703.1	3	CAJNNU010000003.1:10022382	10022382	A	B	0.39697	0.536229	0.0565302	2.40742e-21	2.32148e-16	9.76131	24.4713	promoter-TSS (XM_051391750.1)	LOC127358580
CAJNNU010000003.1	NW_026136703.1	3	CAJNNU010000003.1:12362089	12362089	A	B	0.291414	0.577224	0.0627888	3.81636e-20	2.59728e-15	9.75669	24.4598	Intergenic	LOC127359194
CAJNNU010000003.1	NW_026136703.1	3	CAJNNU010000003.1:12520683	12520683	A	B	0.416667	-0.53202	0.056666	6.07461e-21	5.18931e-16	9.75601	24.4581	exon (XM_051382124.1, exon 8 of 9)	LOC127353137
CAJNNU010000003.1	NW_026136703.1	3	CAJNNU010000003.1:12463291	12463291	A	B	0.426768	0.530198	0.0540503	1.02633e-22	1.88908e-17	9.75235	24.4489	intron (XM_051394060.1, intron 6 of 8)	LOC127359829
CAJNNU010000003.1	NW_026136703.1	3	CAJNNU010000003.1:11226210	11226210	A	B	0.318182	0.562986	0.0612521	3.88151e-20	2.63431e-15	9.75102	24.4455	Intergenic	LOC127361219
CAJNNU010000003.1	NW_026136703.1	3	CAJNNU010000003.1:14239934	14239934	B	A	0.498485	-0.524417	0.0525393	1.83804e-23	4.98843e-18	9.7499	24.4427	intron (XM_051396113.1, intron 1 of 3)	LOC127361461
CAJNNU010000003.1	NW_026136703.1	3	CAJNNU010000003.1:14240191	14240191	B	A	0.498485	-0.524417	0.0525393	1.83804e-23	4.98843e-18	9.7499	24.4427	intron (XM_051396113.1, intron 1 of 3)	LOC127361461
CAJNNU010000003.1	NW_026136703.1	3	CAJNNU010000003.1:14246289	14246289	B	A	0.498485	-0.524417	0.0525393	1.83804e-23	4.98843e-18	9.7499	24.4427	intron (XM_051396113.1, intron 1 of 3)	LOC127361461
CAJNNU010000003.1	NW_026136703.1	3	CAJNNU010000003.1:7153710	7153710	A	B	0.454545	0.52655	0.0547185	6.40094e-22	7.74027e-17	9.74823	24.4385	intron (XM_051390013.1, intron 2 of 9)	LOC127357638
CAJNNU010000003.1	NW_026136703.1	3	CAJNNU010000003.1:6538078	6538078	A	B	0.355556	0.547713	0.0572247	1.05603e-21	1.17022e-16	9.74788	24.4377	Intergenic	LOC127361540
CAJNNU010000003.1	NW_026136703.1	3	CAJNNU010000003.1:6663256	6663256	A	B	0.385859	-0.538569	0.0654957	1.98528e-16	6.28049e-12	9.74743	24.4365	Intergenic	LOC127361540
CAJNNU010000003.1	NW_026136703.1	3	CAJNNU010000003.1:11901014	11901014	A	B	0.334848	0.555521	0.0599342	1.88168e-20	1.40331e-15	9.74721	24.436	intron (XM_051393944.1, intron 6 of 11)	LOC127359798
CAJNNU010000003.1	NW_026136703.1	3	CAJNNU010000003.1:9962260	9962260	B	A	0.49899	-0.524291	0.0546062	7.89334e-22	9.25951e-17	9.74527	24.4311	intron (XM_051391660.1, intron 5 of 20)	LOC127358690
CAJNNU010000003.1	NW_026136703.1	3	CAJNNU010000003.1:9962300	9962300	A	B	0.49899	-0.524291	0.0546062	7.89334e-22	9.25951e-17	9.74527	24.4311	intron (XM_051391660.1, intron 5 of 20)	LOC127358690
CAJNNU010000003.1	NW_026136703.1	3	CAJNNU010000003.1:9963786	9963786	B	A	0.49899	-0.524291	0.0546062	7.89334e-22	9.25951e-17	9.74527	24.4311	intron (XM_051391660.1, intron 5 of 20)	LOC127358690
CAJNNU010000003.1	NW_026136703.1	3	CAJNNU010000003.1:9963788	9963788	B	A	0.49899	-0.524291	0.0546062	7.89334e-22	9.25951e-17	9.74527	24.4311	intron (XM_051391660.1, intron 5 of 20)	LOC127358690
CAJNNU010000003.1	NW_026136703.1	3	CAJNNU010000003.1:9965727	9965727	B	A	0.49899	-0.524291	0.0546062	7.89334e-22	9.25951e-17	9.74527	24.4311	intron (XM_051391660.1, intron 5 of 20)	LOC127358690
CAJNNU010000003.1	NW_026136703.1	3	CAJNNU010000003.1:13608179	13608179	A	B	0.431818	-0.529196	0.0547876	4.50049e-22	5.73941e-17	9.74388	24.4277	intron (XM_051391332.1, intron 2 of 11)	LOC127358316
CAJNNU010000003.1	NW_026136703.1	3	CAJNNU010000003.1:7811109	7811109	A	B	0.467172	-0.525359	0.0542152	3.31731e-22	4.54245e-17	9.74287	24.4251	intron (XM_051390118.1, intron 11 of 15)	LOC127358121
CAJNNU010000003.1	NW_026136703.1	3	CAJNNU010000003.1:11225814	11225814	A	B	0.314646	0.564428	0.0611165	2.57618e-20	1.84412e-15	9.74238	24.4239	Intergenic	LOC127361219
CAJNNU010000003.1	NW_026136703.1	3	CAJNNU010000003.1:11225844	11225844	A	B	0.314646	0.564428	0.0611165	2.57618e-20	1.84412e-15	9.74238	24.4239	Intergenic	LOC127361219
CAJNNU010000003.1	NW_026136703.1	3	CAJNNU010000003.1:14642889	14642889	A	B	0.469192	0.525202	0.0545558	6.15666e-22	7.48178e-17	9.74208	24.4231	exon (XM_051396319.1, exon 1 of 9)	LOC127361586
CAJNNU010000003.1	NW_026136703.1	3	CAJNNU010000003.1:11946653	11946653	A	B	0.44899	0.526924	0.0535764	7.95713e-23	1.50647e-17	9.74099	24.4204	Intergenic	LOC127358293
CAJNNU010000003.1	NW_026136703.1	3	CAJNNU010000003.1:11952704	11952704	A	B	0.44899	0.526924	0.0535764	7.95713e-23	1.50647e-17	9.74099	24.4204	exon (XM_051389818.1, exon 23 of 23)	LOC127358293
CAJNNU010000003.1	NW_026136703.1	3	CAJNNU010000003.1:11967443	11967443	A	B	0.44899	0.526924	0.0535764	7.95713e-23	1.50647e-17	9.74099	24.4204	intron (XM_051389842.1, intron 1 of 22)	LOC127357549
CAJNNU010000003.1	NW_026136703.1	3	CAJNNU010000003.1:11995362	11995362	A	B	0.333333	0.555929	0.0599474	1.79941e-20	1.3544e-15	9.7395	24.4167	intron (XM_051395926.1, intron 1 of 6)	LOC127357574
CAJNNU010000003.1	NW_026136703.1	3	CAJNNU010000003.1:9955336	9955336	A	B	0.499495	-0.524134	0.0546696	9.04158e-22	1.02746e-16	9.73946	24.4166	intron (XM_051391660.1, intron 4 of 20)	LOC127358690
CAJNNU010000003.1	NW_026136703.1	3	CAJNNU010000003.1:9955369	9955369	B	A	0.499495	-0.524134	0.0546696	9.04158e-22	1.02746e-16	9.73946	24.4166	intron (XM_051391660.1, intron 4 of 20)	LOC127358690
CAJNNU010000003.1	NW_026136703.1	3	CAJNNU010000003.1:9957592	9957592	A	B	0.499495	-0.524134	0.0546696	9.04158e-22	1.02746e-16	9.73946	24.4166	intron (XM_051391660.1, intron 4 of 20)	LOC127358690
CAJNNU010000003.1	NW_026136703.1	3	CAJNNU010000003.1:11951964	11951964	A	B	0.449495	0.526787	0.0533965	5.86949e-23	1.22733e-17	9.73794	24.4127	exon (XM_051389818.1, exon 23 of 23)	LOC127358293
CAJNNU010000003.1	NW_026136703.1	3	CAJNNU010000003.1:12567199	12567199	A	B	0.435859	0.528445	0.0541442	1.6722e-22	2.65789e-17	9.73742	24.4115	exon (XM_051392703.1, exon 23 of 51)	LOC127359045
CAJNNU010000003.1	NW_026136703.1	3	CAJNNU010000003.1:9662321	9662321	A	B	0.311111	0.565975	0.0635201	5.09516e-19	2.6025e-14	9.73576	24.4073	intron (XM_051391684.1, intron 1 of 6)	LOC127358541
CAJNNU010000003.1	NW_026136703.1	3	CAJNNU010000003.1:11938545	11938545	A	B	0.44899	0.526675	0.0536022	8.73261e-23	1.63435e-17	9.73178	24.3973	intron (XM_051391255.1, intron 6 of 6)	LOC127358293
CAJNNU010000003.1	NW_026136703.1	3	CAJNNU010000003.1:7140971	7140971	A	B	0.406061	0.533387	0.0557752	1.14224e-21	1.25723e-16	9.73036	24.3937	intron (XM_051390013.1, intron 2 of 9)	LOC127357638
CAJNNU010000003.1	NW_026136703.1	3	CAJNNU010000003.1:11874823	11874823	A	B	0.273232	0.587654	0.0672972	2.49712e-18	1.12284e-13	9.72482	24.3799	exon (XM_051396329.1, exon 20 of 43)	LOC127361592
CAJNNU010000003.1	NW_026136703.1	3	CAJNNU010000003.1:11875657	11875657	A	B	0.273232	0.587654	0.0672972	2.49712e-18	1.12284e-13	9.72482	24.3799	exon (XM_051396329.1, exon 23 of 43)	LOC127361595
CAJNNU010000003.1	NW_026136703.1	3	CAJNNU010000003.1:7153629	7153629	A	B	0.455051	0.525774	0.054724	7.41598e-22	8.80485e-17	9.72131	24.3711	intron (XM_051390013.1, intron 2 of 9)	LOC127357638
CAJNNU010000003.1	NW_026136703.1	3	CAJNNU010000003.1:11937316	11937316	A	B	0.44899	0.526376	0.0535823	8.90268e-23	1.66301e-17	9.72073	24.3696	intron (XM_051391255.1, intron 4 of 6)	LOC127358293
CAJNNU010000003.1	NW_026136703.1	3	CAJNNU010000003.1:6663271	6663271	A	B	0.386364	-0.537544	0.0655625	2.42496e-16	7.53292e-12	9.71508	24.3554	Intergenic	LOC127361540
CAJNNU010000003.1	NW_026136703.1	3	CAJNNU010000003.1:6663285	6663285	A	B	0.386364	-0.537544	0.0655625	2.42496e-16	7.53292e-12	9.71508	24.3554	Intergenic	LOC127361540
CAJNNU010000003.1	NW_026136703.1	3	CAJNNU010000003.1:6663342	6663342	A	B	0.386364	-0.537544	0.0655625	2.42496e-16	7.53292e-12	9.71508	24.3554	Intergenic	LOC127361540
CAJNNU010000003.1	NW_026136703.1	3	CAJNNU010000003.1:6663520	6663520	A	B	0.386364	-0.537544	0.0655625	2.42496e-16	7.53292e-12	9.71508	24.3554	Intergenic	LOC127361540
CAJNNU010000003.1	NW_026136703.1	3	CAJNNU010000003.1:6663623	6663623	A	B	0.386364	-0.537544	0.0655625	2.42496e-16	7.53292e-12	9.71508	24.3554	Intergenic	LOC127361540
CAJNNU010000003.1	NW_026136703.1	3	CAJNNU010000003.1:6663821	6663821	A	B	0.386364	-0.537544	0.0655625	2.42496e-16	7.53292e-12	9.71508	24.3554	Intergenic	LOC127361540
CAJNNU010000003.1	NW_026136703.1	3	CAJNNU010000003.1:6663914	6663914	A	B	0.386364	-0.537544	0.0655625	2.42496e-16	7.53292e-12	9.71508	24.3554	Intergenic	LOC127361540
CAJNNU010000003.1	NW_026136703.1	3	CAJNNU010000003.1:6663961	6663961	A	B	0.386364	-0.537544	0.0655625	2.42496e-16	7.53292e-12	9.71508	24.3554	Intergenic	LOC127361540
CAJNNU010000003.1	NW_026136703.1	3	CAJNNU010000003.1:12697967	12697967	A	B	0.45101	0.52592	0.0553913	2.20996e-21	2.18477e-16	9.71182	24.3473	intron (XM_051393107.1, intron 1 of 12)	LOC127359213
CAJNNU010000003.1	NW_026136703.1	3	CAJNNU010000003.1:12655179	12655179	B	A	0.492929	0.523362	0.055213	2.56826e-21	2.45725e-16	9.70886	24.3398	exon (XM_051395896.1, exon 19 of 19)	LOC127356985
CAJNNU010000003.1	NW_026136703.1	3	CAJNNU010000003.1:16102455	16102455	A	B	0.423737	0.529468	0.0554511	1.31727e-21	1.4103e-16	9.7075	24.3364	exon (XM_051391481.1, exon 2 of 20)	LOC127358403
CAJNNU010000003.1	NW_026136703.1	3	CAJNNU010000003.1:12745220	12745220	A	B	0.45303	0.525549	0.0561933	8.55824e-21	6.90783e-16	9.70572	24.332	intron (XM_051381238.1, intron 5 of 6)	LOC127352643
CAJNNU010000003.1	NW_026136703.1	3	CAJNNU010000003.1:12520596	12520596	A	B	0.417172	-0.530543	0.0567045	8.25943e-21	6.67764e-16	9.70527	24.3308	exon (XM_051382124.1, exon 8 of 9)	LOC127353137
CAJNNU010000003.1	NW_026136703.1	3	CAJNNU010000003.1:7808370	7808370	A	B	0.466667	-0.524333	0.0543212	4.7995e-22	6.04216e-17	9.70355	24.3265	intron (XM_051390118.1, intron 11 of 15)	LOC127358121
CAJNNU010000003.1	NW_026136703.1	3	CAJNNU010000003.1:7809272	7809272	A	B	0.466667	-0.524333	0.0543212	4.7995e-22	6.04216e-17	9.70355	24.3265	intron (XM_051390118.1, intron 11 of 15)	LOC127358121
CAJNNU010000003.1	NW_026136703.1	3	CAJNNU010000003.1:7809856	7809856	A	B	0.466667	-0.524333	0.0543212	4.7995e-22	6.04216e-17	9.70355	24.3265	intron (XM_051390118.1, intron 11 of 15)	LOC127358121
CAJNNU010000003.1	NW_026136703.1	3	CAJNNU010000003.1:11954447	11954447	A	B	0.448485	0.525919	0.0536211	1.03955e-22	1.90764e-17	9.70183	24.3222	intron (XM_051389851.1, intron 19 of 22)	LOC127357549
CAJNNU010000003.1	NW_026136703.1	3	CAJNNU010000003.1:13582535	13582535	B	A	0.49596	-0.523122	0.0542815	5.56834e-22	6.84315e-17	9.70127	24.3208	intron (XM_051391332.1, intron 1 of 11)	LOC127358316
CAJNNU010000003.1	NW_026136703.1	3	CAJNNU010000003.1:11952737	11952737	A	B	0.447475	0.526005	0.0534574	7.59241e-23	1.45426e-17	9.70088	24.3198	exon (XM_051389818.1, exon 23 of 23)	LOC127358293
CAJNNU010000003.1	NW_026136703.1	3	CAJNNU010000003.1:11959375	11959375	A	B	0.447475	0.526005	0.0534574	7.59241e-23	1.45426e-17	9.70088	24.3198	intron (XM_051389851.1, intron 8 of 22)	LOC127357549
CAJNNU010000003.1	NW_026136703.1	3	CAJNNU010000003.1:11604581	11604581	A	B	0.477273	0.523632	0.0535386	1.36606e-22	2.28485e-17	9.70074	24.3195	Intergenic	LOC127361474
CAJNNU010000003.1	NW_026136703.1	3	CAJNNU010000003.1:6612007	6612007	A	B	0.467677	0.524164	0.0544605	6.29056e-22	7.6256e-17	9.69988	24.3173	Intergenic	LOC127361540
CAJNNU010000003.1	NW_026136703.1	3	CAJNNU010000003.1:6612235	6612235	A	B	0.467677	0.524164	0.0544605	6.29056e-22	7.6256e-17	9.69988	24.3173	Intergenic	LOC127361540
CAJNNU010000003.1	NW_026136703.1	3	CAJNNU010000003.1:10782954	10782954	A	B	0.423737	0.529227	0.05543	1.32648e-21	1.41707e-16	9.69866	24.3143	intron (XM_051386296.1, intron 9 of 19)	LOC127355550
CAJNNU010000003.1	NW_026136703.1	3	CAJNNU010000003.1:14243894	14243894	A	B	0.463636	0.524344	0.0541818	3.75815e-22	4.98053e-17	9.69572	24.3069	intron (XM_051396113.1, intron 1 of 3)	LOC127361461
CAJNNU010000003.1	NW_026136703.1	3	CAJNNU010000003.1:9959678	9959678	B	A	0.49899	-0.522945	0.0547516	1.28157e-21	1.3857e-16	9.6953	24.3058	intron (XM_051391660.1, intron 4 of 20)	LOC127358690
CAJNNU010000003.1	NW_026136703.1	3	CAJNNU010000003.1:12622038	12622038	A	B	0.29798	0.571562	0.0622856	4.45481e-20	2.97225e-15	9.69112	24.2954	intron (XM_051389129.1, intron 2 of 10)	LOC127356991
CAJNNU010000003.1	NW_026136703.1	3	CAJNNU010000003.1:12623231	12623231	A	B	0.299495	0.570614	0.0623931	5.93725e-20	3.8484e-15	9.68716	24.2854	intron (XM_051389129.1, intron 3 of 10)	LOC127356991
CAJNNU010000003.1	NW_026136703.1	3	CAJNNU010000003.1:6617319	6617319	A	B	0.470707	0.523553	0.0548765	1.42063e-21	1.5078e-16	9.68454	24.2789	Intergenic	LOC127361540
CAJNNU010000003.1	NW_026136703.1	3	CAJNNU010000003.1:7140996	7140996	A	B	0.434343	0.527206	0.0546057	4.69101e-22	5.93606e-17	9.68406	24.2777	intron (XM_051390013.1, intron 2 of 9)	LOC127357638
CAJNNU010000003.1	NW_026136703.1	3	CAJNNU010000003.1:6616019	6616019	A	B	0.439394	0.526342	0.0553715	1.98797e-21	2.01612e-16	9.6774	24.261	Intergenic	LOC127361540
CAJNNU010000003.1	NW_026136703.1	3	CAJNNU010000003.1:14707478	14707478	A	B	0.313131	0.563274	0.0618069	7.98002e-20	5.00701e-15	9.67721	24.2605	Intergenic	LOC127361395
CAJNNU010000003.1	NW_026136703.1	3	CAJNNU010000003.1:13590204	13590204	A	B	0.434848	-0.526884	0.0548801	7.9452e-22	9.29541e-17	9.67483	24.2545	intron (XM_051391332.1, intron 1 of 11)	LOC127358316
CAJNNU010000003.1	NW_026136703.1	3	CAJNNU010000003.1:13851678	13851678	A	B	0.349495	0.547772	0.0596824	4.38676e-20	2.93442e-15	9.67391	24.2522	TTS (XM_051382464.1)	LOC127361394
CAJNNU010000003.1	NW_026136703.1	3	CAJNNU010000003.1:13851763	13851763	A	B	0.349495	0.547772	0.0596824	4.38676e-20	2.93442e-15	9.67391	24.2522	TTS (XM_051382464.1)	LOC127361394
CAJNNU010000003.1	NW_026136703.1	3	CAJNNU010000003.1:13852354	13852354	A	B	0.349495	0.547772	0.0596824	4.38676e-20	2.93442e-15	9.67391	24.2522	exon (XM_051382464.1, exon 8 of 8)	LOC127353324
CAJNNU010000003.1	NW_026136703.1	3	CAJNNU010000003.1:14643880	14643880	A	B	0.276768	0.583656	0.0669215	2.74539e-18	1.22381e-13	9.66982	24.242	intron (XM_051396319.1, intron 1 of 8)	LOC127361586
CAJNNU010000003.1	NW_026136703.1	3	CAJNNU010000003.1:14300315	14300315	A	B	0.280303	0.581369	0.0647781	2.8393e-19	1.54952e-14	9.66923	24.2405	intron (XM_051396084.1, intron 10 of 19)	LOC127361454
CAJNNU010000003.1	NW_026136703.1	3	CAJNNU010000003.1:11936925	11936925	A	B	0.449495	0.524829	0.0536318	1.296e-22	2.18007e-17	9.66568	24.2316	intron (XM_051391255.1, intron 4 of 6)	LOC127358293
CAJNNU010000003.1	NW_026136703.1	3	CAJNNU010000003.1:11940441	11940441	A	B	0.449495	0.524829	0.0536318	1.296e-22	2.18007e-17	9.66568	24.2316	TTS (XM_051391236.1)	LOC127358293
CAJNNU010000003.1	NW_026136703.1	3	CAJNNU010000003.1:11953626	11953626	A	B	0.449495	0.524829	0.0536318	1.296e-22	2.18007e-17	9.66568	24.2316	intron (XM_051389851.1, intron 22 of 22)	LOC127358293
CAJNNU010000003.1	NW_026136703.1	3	CAJNNU010000003.1:6303371	6303371	A	B	0.470202	0.52306	0.0540077	3.49439e-22	4.73332e-17	9.66515	24.2303	intron (XM_051392128.1, intron 14 of 18)	LOC127358869
CAJNNU010000003.1	NW_026136703.1	3	CAJNNU010000003.1:6303897	6303897	A	B	0.470202	0.52306	0.0540077	3.49439e-22	4.73332e-17	9.66515	24.2303	intron (XM_051392128.1, intron 14 of 18)	LOC127358869
CAJNNU010000003.1	NW_026136703.1	3	CAJNNU010000003.1:6303905	6303905	A	B	0.470202	0.52306	0.0540077	3.49439e-22	4.73332e-17	9.66515	24.2303	intron (XM_051392128.1, intron 14 of 18)	LOC127358869
CAJNNU010000003.1	NW_026136703.1	3	CAJNNU010000003.1:6304018	6304018	A	B	0.470202	0.52306	0.0540077	3.49439e-22	4.73332e-17	9.66515	24.2303	intron (XM_051392128.1, intron 14 of 18)	LOC127358869
CAJNNU010000003.1	NW_026136703.1	3	CAJNNU010000003.1:9352208	9352208	A	B	0.286869	0.577192	0.0632985	7.61207e-20	4.8038e-15	9.66506	24.23	intron (XM_051391004.1, intron 6 of 7)	LOC127358097
CAJNNU010000003.1	NW_026136703.1	3	CAJNNU010000003.1:11225883	11225883	A	B	0.314141	0.562424	0.0611725	3.78239e-20	2.57774e-15	9.66491	24.2297	Intergenic	LOC127361219
CAJNNU010000003.1	NW_026136703.1	3	CAJNNU010000003.1:11225941	11225941	A	B	0.314141	0.562424	0.0611725	3.78239e-20	2.57774e-15	9.66491	24.2297	Intergenic	LOC127361219
CAJNNU010000003.1	NW_026136703.1	3	CAJNNU010000003.1:11225995	11225995	A	B	0.314141	0.562424	0.0611725	3.78239e-20	2.57774e-15	9.66491	24.2297	Intergenic	LOC127361219
CAJNNU010000003.1	NW_026136703.1	3	CAJNNU010000003.1:6303187	6303187	A	B	0.444949	0.525284	0.0545791	6.31471e-22	7.64543e-17	9.66367	24.2266	exon (XM_051392128.1, exon 14 of 19)	LOC127358869
CAJNNU010000003.1	NW_026136703.1	3	CAJNNU010000003.1:9645367	9645367	A	B	0.34697	0.548363	0.0602433	8.83058e-20	5.48107e-15	9.66211	24.2227	intron (XM_051391684.1, intron 1 of 6)	LOC127358541
CAJNNU010000003.1	NW_026136703.1	3	CAJNNU010000003.1:9645540	9645540	A	B	0.34697	0.548363	0.0602433	8.83058e-20	5.48107e-15	9.66211	24.2227	intron (XM_051391684.1, intron 1 of 6)	LOC127358541
CAJNNU010000003.1	NW_026136703.1	3	CAJNNU010000003.1:9647573	9647573	A	B	0.34697	0.548363	0.0602433	8.83058e-20	5.48107e-15	9.66211	24.2227	intron (XM_051391684.1, intron 1 of 6)	LOC127358541
CAJNNU010000003.1	NW_026136703.1	3	CAJNNU010000003.1:6608501	6608501	B	A	0.469697	0.522904	0.0542004	5.03153e-22	6.3019e-17	9.65821	24.2129	Intergenic	LOC127361540
CAJNNU010000003.1	NW_026136703.1	3	CAJNNU010000003.1:6617941	6617941	A	B	0.471212	0.522757	0.054802	1.44198e-21	1.52141e-16	9.65625	24.208	Intergenic	LOC127361540
CAJNNU010000003.1	NW_026136703.1	3	CAJNNU010000003.1:18972011	18972011	A	B	0.419697	0.528744	0.0590936	3.63417e-19	1.9213e-14	9.65589	24.2071	intron (XM_051396231.1, intron 5 of 36)	LOC127361536
CAJNNU010000003.1	NW_026136703.1	3	CAJNNU010000003.1:6507350	6507350	A	B	0.474242	0.522486	0.0551592	2.73672e-21	2.60066e-16	9.65264	24.1989	exon (XM_051396239.1, exon 6 of 6)	LOC127361539
CAJNNU010000003.1	NW_026136703.1	3	CAJNNU010000003.1:6620094	6620094	A	B	0.466162	0.522985	0.0545402	8.8963e-22	1.015e-16	9.65241	24.1983	Intergenic	LOC127361540
CAJNNU010000003.1	NW_026136703.1	3	CAJNNU010000003.1:6620200	6620200	A	B	0.466162	0.522985	0.0545402	8.8963e-22	1.015e-16	9.65241	24.1983	Intergenic	LOC127361540
CAJNNU010000003.1	NW_026136703.1	3	CAJNNU010000003.1:6535342	6535342	A	B	0.443939	0.525035	0.0552279	1.96804e-21	1.99798e-16	9.65013	24.1926	Intergenic	LOC127361540
CAJNNU010000003.1	NW_026136703.1	3	CAJNNU010000003.1:6536520	6536520	A	B	0.443939	0.525035	0.0552279	1.96804e-21	1.99798e-16	9.65013	24.1926	Intergenic	LOC127361540
CAJNNU010000003.1	NW_026136703.1	3	CAJNNU010000003.1:12461012	12461012	A	B	0.425253	0.527641	0.0542804	2.46221e-22	3.58793e-17	9.64966	24.1914	intron (XM_051394060.1, intron 4 of 8)	cunh14orf180
CAJNNU010000003.1	NW_026136703.1	3	CAJNNU010000003.1:12625928	12625928	A	B	0.299495	0.569419	0.0623999	7.15292e-20	4.53447e-15	9.64663	24.1838	intron (XM_051389129.1, intron 3 of 10)	LOC127356991
CAJNNU010000003.1	NW_026136703.1	3	CAJNNU010000003.1:7142417	7142417	A	B	0.454545	0.523742	0.0548987	1.42611e-21	1.50871e-16	9.64454	24.1786	intron (XM_051390013.1, intron 2 of 9)	LOC127357638
CAJNNU010000003.1	NW_026136703.1	3	CAJNNU010000003.1:7151396	7151396	A	B	0.454545	0.523742	0.0548987	1.42611e-21	1.50871e-16	9.64454	24.1786	intron (XM_051390013.1, intron 2 of 9)	LOC127357638
CAJNNU010000003.1	NW_026136703.1	3	CAJNNU010000003.1:7151519	7151519	A	B	0.454545	0.523742	0.0548987	1.42611e-21	1.50871e-16	9.64454	24.1786	intron (XM_051390013.1, intron 2 of 9)	LOC127357638
CAJNNU010000003.1	NW_026136703.1	3	CAJNNU010000003.1:11940900	11940900	A	B	0.45	0.524114	0.0534119	9.92979e-23	1.83391e-17	9.64134	24.1706	exon (XM_051391277.1, exon 1 of 4)	LOC127358293
CAJNNU010000003.1	NW_026136703.1	3	CAJNNU010000003.1:10077869	10077869	B	A	0.45101	-0.523997	0.0538481	2.22325e-22	3.37512e-17	9.64093	24.1696	intron (XM_051391968.1, intron 3 of 3)	LOC127358685
CAJNNU010000003.1	NW_026136703.1	3	CAJNNU010000003.1:14282084	14282084	A	B	0.465657	-0.522686	0.0554906	4.53806e-21	3.99861e-16	9.64004	24.1673	intron (XM_051396113.1, intron 1 of 3)	LOC127361461
CAJNNU010000003.1	NW_026136703.1	3	CAJNNU010000003.1:14282120	14282120	A	B	0.466162	-0.522628	0.0554035	3.98028e-21	3.55828e-16	9.63923	24.1653	intron (XM_051396113.1, intron 1 of 3)	LOC127361461
CAJNNU010000003.1	NW_026136703.1	3	CAJNNU010000003.1:9572223	9572223	B	A	0.497475	0.521424	0.0519299	1.00732e-23	3.07748e-18	9.63877	24.1641	intron (XM_051391629.1, intron 3 of 11)	si:ch211-195o20
CAJNNU010000003.1	NW_026136703.1	3	CAJNNU010000003.1:9572997	9572997	A	B	0.497475	0.521424	0.0519299	1.00732e-23	3.07748e-18	9.63877	24.1641	intron (XM_051391629.1, intron 2 of 11)	si:ch211-195o20
CAJNNU010000003.1	NW_026136703.1	3	CAJNNU010000003.1:6583380	6583380	A	B	0.460606	0.522986	0.0549435	1.75501e-21	1.81554e-16	9.63666	24.1588	Intergenic	LOC127361540
CAJNNU010000003.1	NW_026136703.1	3	CAJNNU010000003.1:6303773	6303773	A	B	0.470707	0.522148	0.0540805	4.68068e-22	5.93064e-17	9.63263	24.1487	intron (XM_051392128.1, intron 14 of 18)	LOC127358869
CAJNNU010000003.1	NW_026136703.1	3	CAJNNU010000003.1:11953705	11953705	A	B	0.44798	0.523909	0.0535119	1.23671e-22	2.10561e-17	9.62578	24.1316	intron (XM_051389851.1, intron 22 of 22)	LOC127358293
CAJNNU010000003.1	NW_026136703.1	3	CAJNNU010000003.1:11959673	11959673	A	B	0.44798	0.523909	0.0535119	1.23671e-22	2.10561e-17	9.62578	24.1316	intron (XM_051389851.1, intron 7 of 22)	LOC127357549
CAJNNU010000003.1	NW_026136703.1	3	CAJNNU010000003.1:9574620	9574620	A	B	0.49899	-0.520995	0.0523723	2.57491e-23	6.42544e-18	9.62313	24.1249	intron (XM_051391629.1, intron 2 of 11)	si:ch211-195o20
CAJNNU010000003.1	NW_026136703.1	3	CAJNNU010000003.1:13580955	13580955	A	B	0.418182	-0.528076	0.0556957	2.50766e-21	2.40161e-16	9.6218	24.1216	intron (XM_051391332.1, intron 1 of 11)	LOC127358316
CAJNNU010000003.1	NW_026136703.1	3	CAJNNU010000003.1:16158906	16158906	A	B	0.29697	0.570039	0.0639082	4.67773e-19	2.39552e-14	9.62069	24.1188	intron (XM_051389956.1, intron 1 of 5)	LOC127357635
CAJNNU010000003.1	NW_026136703.1	3	CAJNNU010000003.1:14975418	14975418	A	B	0.449495	0.523573	0.0582822	2.62495e-19	1.44622e-14	9.61948	24.1158	TTS (XM_051388505.1)	LOC127352702
CAJNNU010000003.1	NW_026136703.1	3	CAJNNU010000003.1:11949925	11949925	A	B	0.447475	0.52375	0.0530359	5.32312e-23	1.137e-17	9.61788	24.1118	exon (XM_051389818.1, exon 23 of 23)	LOC127358293
CAJNNU010000003.1	NW_026136703.1	3	CAJNNU010000003.1:9571623	9571623	A	B	0.498485	-0.520805	0.0519554	1.19473e-23	3.57215e-18	9.61606	24.1072	intron (XM_051391629.1, intron 4 of 11)	si:ch211-195o20
CAJNNU010000003.1	NW_026136703.1	3	CAJNNU010000003.1:7809264	7809264	A	B	0.478788	-0.521253	0.0550909	3.0301e-21	2.82472e-16	9.61536	24.1054	intron (XM_051390118.1, intron 11 of 15)	LOC127358121
CAJNNU010000003.1	NW_026136703.1	3	CAJNNU010000003.1:10758206	10758206	A	B	0.288889	0.57449	0.0658515	2.68495e-18	1.19905e-13	9.61489	24.1043	TTS (XM_051386296.1)	LOC127355550
CAJNNU010000003.1	NW_026136703.1	3	CAJNNU010000003.1:11866000	11866000	A	B	0.30404	0.566011	0.0621022	7.92702e-20	4.98972e-15	9.61337	24.1004	intron (XM_051396341.1, intron 1 of 2)	LOC127361600
CAJNNU010000003.1	NW_026136703.1	3	CAJNNU010000003.1:14643824	14643824	A	B	0.279798	0.579998	0.0663716	2.35918e-18	1.06472e-13	9.61308	24.0997	intron (XM_051396319.1, intron 1 of 8)	LOC127361586
CAJNNU010000003.1	NW_026136703.1	3	CAJNNU010000003.1:14700643	14700643	A	B	0.313636	0.561108	0.0625672	3.01677e-19	1.63274e-14	9.61134	24.0954	Intergenic	LOC127361673
CAJNNU010000003.1	NW_026136703.1	3	CAJNNU010000003.1:7468912	7468912	A	B	0.442424	0.524058	0.0562558	1.21227e-20	9.43544e-16	9.60754	24.0858	intron (XM_051390088.1, intron 10 of 12)	LOC127357711
CAJNNU010000003.1	NW_026136703.1	3	CAJNNU010000003.1:11948065	11948065	A	B	0.450505	0.522988	0.0534868	1.40109e-22	2.33284e-17	9.60191	24.0717	Intergenic	LOC127358293
CAJNNU010000003.1	NW_026136703.1	3	CAJNNU010000003.1:6919840	6919840	B	A	0.487374	-0.520583	0.0528208	6.48e-23	1.2991e-17	9.60182	24.0715	Intergenic	LOC127357638
CAJNNU010000003.1	NW_026136703.1	3	CAJNNU010000003.1:12658047	12658047	B	A	0.492424	0.520383	0.0551808	4.08089e-21	3.62838e-16	9.59837	24.0628	intron (XM_051395897.1, intron 11 of 16)	LOC127356985
CAJNNU010000003.1	NW_026136703.1	3	CAJNNU010000003.1:11950464	11950464	A	B	0.449495	0.522977	0.0535032	1.44604e-22	2.36354e-17	9.59759	24.0609	exon (XM_051389818.1, exon 23 of 23)	LOC127358293
CAJNNU010000003.1	NW_026136703.1	3	CAJNNU010000003.1:11955748	11955748	A	B	0.449495	0.522977	0.0535032	1.44604e-22	2.36354e-17	9.59759	24.0609	intron (XM_051389851.1, intron 16 of 22)	LOC127357549
CAJNNU010000003.1	NW_026136703.1	3	CAJNNU010000003.1:10004386	10004386	B	A	0.49899	-0.520295	0.05469	1.84292e-21	1.89647e-16	9.59728	24.0601	intron (XM_051391660.1, intron 13 of 20)	LOC127358689
CAJNNU010000003.1	NW_026136703.1	3	CAJNNU010000003.1:9674359	9674359	A	B	0.495455	0.52026	0.0530866	1.12341e-22	2.00678e-17	9.59524	24.055	intron (XM_051391694.1, intron 2 of 7)	LOC127358541
CAJNNU010000003.1	NW_026136703.1	3	CAJNNU010000003.1:9674899	9674899	A	B	0.495455	0.52026	0.0530866	1.12341e-22	2.00678e-17	9.59524	24.055	intron (XM_051391694.1, intron 2 of 7)	LOC127358541
CAJNNU010000003.1	NW_026136703.1	3	CAJNNU010000003.1:9675263	9675263	A	B	0.495455	0.52026	0.0530866	1.12341e-22	2.00678e-17	9.59524	24.055	intron (XM_051391694.1, intron 2 of 7)	LOC127358541
CAJNNU010000003.1	NW_026136703.1	3	CAJNNU010000003.1:9676342	9676342	A	B	0.495455	0.52026	0.0530866	1.12341e-22	2.00678e-17	9.59524	24.055	intron (XM_051391694.1, intron 2 of 7)	LOC127358541
CAJNNU010000003.1	NW_026136703.1	3	CAJNNU010000003.1:9676957	9676957	A	B	0.495455	0.52026	0.0530866	1.12341e-22	2.00678e-17	9.59524	24.055	intron (XM_051391694.1, intron 2 of 7)	LOC127358541
CAJNNU010000003.1	NW_026136703.1	3	CAJNNU010000003.1:9678943	9678943	A	B	0.495455	0.52026	0.0530866	1.12341e-22	2.00678e-17	9.59524	24.055	intron (XM_051391694.1, intron 2 of 7)	LOC127358541
CAJNNU010000003.1	NW_026136703.1	3	CAJNNU010000003.1:12461162	12461162	A	B	0.424747	0.526178	0.054279	3.19904e-22	4.44374e-17	9.59324	24.05	intron (XM_051394060.1, intron 4 of 8)	cunh14orf180
CAJNNU010000003.1	NW_026136703.1	3	CAJNNU010000003.1:12467499	12467499	A	B	0.424747	0.526178	0.054279	3.19904e-22	4.44374e-17	9.59324	24.05	TTS (XM_051394060.1)	LOC127359829
CAJNNU010000003.1	NW_026136703.1	3	CAJNNU010000003.1:9816914	9816914	A	B	0.319192	0.557866	0.0612787	8.72613e-20	5.43344e-15	9.59063	24.0435	Intergenic	LOC127358573
CAJNNU010000003.1	NW_026136703.1	3	CAJNNU010000003.1:11900829	11900829	A	B	0.331818	0.552219	0.0594871	1.64756e-20	1.24768e-15	9.588	24.0369	exon (XM_051393944.1, exon 6 of 12)	LOC127359798
CAJNNU010000003.1	NW_026136703.1	3	CAJNNU010000003.1:11589172	11589172	A	B	0.478283	0.52053	0.0529975	9.07254e-23	1.69152e-17	9.58787	24.0365	Intergenic	LOC127361474
CAJNNU010000003.1	NW_026136703.1	3	CAJNNU010000003.1:10024270	10024270	A	B	0.452525	-0.522372	0.0547324	1.37295e-21	1.46353e-16	9.58688	24.0341	promoter-TSS (XM_051391778.1)	LOC127358580
CAJNNU010000003.1	NW_026136703.1	3	CAJNNU010000003.1:11938933	11938933	A	B	0.449495	0.522682	0.0534835	1.47359e-22	2.40057e-17	9.58676	24.0338	promoter-TSS (XM_051391277.1)	LOC127358293
CAJNNU010000003.1	NW_026136703.1	3	CAJNNU010000003.1:11948295	11948295	A	B	0.449495	0.522682	0.0534835	1.47359e-22	2.40057e-17	9.58676	24.0338	TTS (XM_051389818.1)	LOC127358293
CAJNNU010000003.1	NW_026136703.1	3	CAJNNU010000003.1:14008981	14008981	A	B	0.485354	0.520115	0.0551813	4.27804e-21	3.78309e-16	9.58245	24.023	Intergenic	LOC127359852
CAJNNU010000003.1	NW_026136703.1	3	CAJNNU010000003.1:11226016	11226016	A	B	0.313636	0.560229	0.0612132	5.5843e-20	3.64128e-15	9.58125	24.0199	Intergenic	LOC127361219
CAJNNU010000003.1	NW_026136703.1	3	CAJNNU010000003.1:11936602	11936602	A	B	0.450505	0.522415	0.0534913	1.57015e-22	2.52019e-17	9.58088	24.019	intron (XM_051391255.1, intron 4 of 6)	LOC127358293
CAJNNU010000003.1	NW_026136703.1	3	CAJNNU010000003.1:11951234	11951234	A	B	0.450505	0.522415	0.0534913	1.57015e-22	2.52019e-17	9.58088	24.019	exon (XM_051389818.1, exon 23 of 23)	LOC127358293
CAJNNU010000003.1	NW_026136703.1	3	CAJNNU010000003.1:11951262	11951262	A	B	0.450505	0.522415	0.0534913	1.57015e-22	2.52019e-17	9.58088	24.019	exon (XM_051389818.1, exon 23 of 23)	LOC127358293
CAJNNU010000003.1	NW_026136703.1	3	CAJNNU010000003.1:6619526	6619526	A	B	0.462121	0.521314	0.0537967	3.3107e-22	4.54245e-17	9.57965	24.0159	Intergenic	LOC127361540
CAJNNU010000003.1	NW_026136703.1	3	CAJNNU010000003.1:9673453	9673453	A	B	0.494949	0.519797	0.0530725	1.19376e-22	2.05205e-17	9.57798	24.0117	intron (XM_051391694.1, intron 2 of 7)	LOC127358541
CAJNNU010000003.1	NW_026136703.1	3	CAJNNU010000003.1:13582044	13582044	A	B	0.417677	-0.526931	0.0559253	4.42372e-21	3.90487e-16	9.57685	24.0089	intron (XM_051391332.1, intron 1 of 11)	LOC127358316
CAJNNU010000003.1	NW_026136703.1	3	CAJNNU010000003.1:11957750	11957750	A	B	0.448485	0.522478	0.0535286	1.65948e-22	2.64195e-17	9.57529	24.005	intron (XM_051389851.1, intron 13 of 22)	LOC127357549
CAJNNU010000003.1	NW_026136703.1	3	CAJNNU010000003.1:13467157	13467157	A	B	0.418182	-0.526723	0.0549299	8.89351e-22	1.015e-16	9.57255	23.9981	intron (XM_051395990.1, intron 2 of 5)	LOC127361403
CAJNNU010000003.1	NW_026136703.1	3	CAJNNU010000003.1:7144916	7144916	B	A	0.488889	0.519633	0.0542924	1.05875e-21	1.17191e-16	9.56819	23.9872	intron (XM_051390013.1, intron 2 of 9)	LOC127357638
CAJNNU010000003.1	NW_026136703.1	3	CAJNNU010000003.1:11603655	11603655	A	B	0.466667	0.520659	0.0538655	4.20895e-22	5.47119e-17	9.56804	23.9868	Intergenic	LOC127361474
CAJNNU010000003.1	NW_026136703.1	3	CAJNNU010000003.1:6616765	6616765	A	B	0.471212	0.52034	0.0548164	2.25744e-21	2.22052e-16	9.56716	23.9846	Intergenic	LOC127361540
CAJNNU010000003.1	NW_026136703.1	3	CAJNNU010000003.1:6618027	6618027	A	B	0.471212	0.52034	0.0548164	2.25744e-21	2.22052e-16	9.56716	23.9846	Intergenic	LOC127361540
CAJNNU010000003.1	NW_026136703.1	3	CAJNNU010000003.1:6618098	6618098	A	B	0.471212	0.52034	0.0548164	2.25744e-21	2.22052e-16	9.56716	23.9846	Intergenic	LOC127361540
CAJNNU010000003.1	NW_026136703.1	3	CAJNNU010000003.1:6618105	6618105	A	B	0.471212	0.52034	0.0548164	2.25744e-21	2.22052e-16	9.56716	23.9846	Intergenic	LOC127361540
CAJNNU010000003.1	NW_026136703.1	3	CAJNNU010000003.1:6618182	6618182	A	B	0.471212	0.52034	0.0548164	2.25744e-21	2.22052e-16	9.56716	23.9846	Intergenic	LOC127361540
CAJNNU010000003.1	NW_026136703.1	3	CAJNNU010000003.1:6919824	6919824	A	B	0.485354	0.519697	0.0531138	1.31128e-22	2.19823e-17	9.56706	23.9844	Intergenic	LOC127357638
CAJNNU010000003.1	NW_026136703.1	3	CAJNNU010000003.1:11966797	11966797	A	B	0.449495	0.522061	0.0534856	1.65857e-22	2.64195e-17	9.564	23.9767	intron (XM_051389842.1, intron 1 of 22)	LOC127357549
CAJNNU010000003.1	NW_026136703.1	3	CAJNNU010000003.1:11909459	11909459	A	B	0.316667	0.558218	0.0616853	1.43694e-19	8.41815e-15	9.56211	23.9719	intron (XM_051393949.1, intron 3 of 10)	si:ch211-163l21
CAJNNU010000003.1	NW_026136703.1	3	CAJNNU010000003.1:13746550	13746550	A	B	0.468687	-0.520321	0.0555101	7.01985e-21	5.81446e-16	9.56064	23.9683	Intergenic	LOC127355316
CAJNNU010000003.1	NW_026136703.1	3	CAJNNU010000003.1:6299545	6299545	A	B	0.394444	0.531225	0.0558411	1.84966e-21	1.90142e-16	9.55889	23.9639	intron (XM_051392128.1, intron 6 of 18)	LOC127358776
CAJNNU010000003.1	NW_026136703.1	3	CAJNNU010000003.1:6619433	6619433	A	B	0.458586	0.520978	0.0534683	1.96315e-22	3.04628e-17	9.55652	23.9579	Intergenic	LOC127361540
CAJNNU010000003.1	NW_026136703.1	3	CAJNNU010000003.1:6619440	6619440	A	B	0.458586	0.520978	0.0534683	1.96315e-22	3.04628e-17	9.55652	23.9579	Intergenic	LOC127361540
CAJNNU010000003.1	NW_026136703.1	3	CAJNNU010000003.1:11951613	11951613	A	B	0.448485	0.52196	0.053536	1.84995e-22	2.89814e-17	9.55632	23.9574	exon (XM_051389818.1, exon 23 of 23)	LOC127358293
CAJNNU010000003.1	NW_026136703.1	3	CAJNNU010000003.1:11958722	11958722	A	B	0.448485	0.52196	0.053536	1.84995e-22	2.89814e-17	9.55632	23.9574	intron (XM_051389851.1, intron 10 of 22)	LOC127357549
CAJNNU010000003.1	NW_026136703.1	3	CAJNNU010000003.1:11950419	11950419	A	B	0.449495	0.521847	0.052843	5.32146e-23	1.137e-17	9.55616	23.957	exon (XM_051389818.1, exon 23 of 23)	LOC127358293
CAJNNU010000003.1	NW_026136703.1	3	CAJNNU010000003.1:13638208	13638208	A	B	0.414646	-0.526912	0.0555678	2.48682e-21	2.38718e-16	9.55615	23.957	intron (XM_051386065.1, intron 17 of 29)	LOC127355291
CAJNNU010000003.1	NW_026136703.1	3	CAJNNU010000003.1:13624119	13624119	A	B	0.430808	-0.524142	0.0548427	1.20994e-21	1.31989e-16	9.55325	23.9497	promoter-TSS (XM_051386022.1)	LOC127355291
CAJNNU010000003.1	NW_026136703.1	3	CAJNNU010000003.1:13627477	13627477	A	B	0.430808	-0.524142	0.0548427	1.20994e-21	1.31989e-16	9.55325	23.9497	intron (XM_051386031.1, intron 1 of 31)	LOC127355291
CAJNNU010000003.1	NW_026136703.1	3	CAJNNU010000003.1:14247797	14247797	A	B	0.463131	0.520506	0.0541718	7.36705e-22	8.75907e-17	9.55288	23.9488	TTS (XM_051396103.1)	LOC127361461
CAJNNU010000003.1	NW_026136703.1	3	CAJNNU010000003.1:14247980	14247980	A	B	0.463131	0.520506	0.0541718	7.36705e-22	8.75907e-17	9.55288	23.9488	TTS (XM_051396103.1)	LOC127361461
CAJNNU010000003.1	NW_026136703.1	3	CAJNNU010000003.1:13723627	13723627	A	B	0.386364	0.533033	0.0565122	4.01679e-21	3.58439e-16	9.55271	23.9484	Intergenic	LOC127355316
CAJNNU010000003.1	NW_026136703.1	3	CAJNNU010000003.1:12658908	12658908	A	B	0.492929	0.519068	0.0552396	5.63186e-21	4.85763e-16	9.5502	23.9421	intron (XM_051395897.1, intron 9 of 16)	LOC127361346
CAJNNU010000003.1	NW_026136703.1	3	CAJNNU010000003.1:11945455	11945455	A	B	0.44899	0.521701	0.0530736	8.38069e-23	1.5745e-17	9.54883	23.9387	TTS (XM_051391277.1)	LOC127358293
CAJNNU010000003.1	NW_026136703.1	3	CAJNNU010000003.1:13799825	13799825	A	B	0.343939	0.546201	0.0594186	3.84117e-20	2.61054e-15	9.54644	23.9327	Intergenic	LOC127361394
CAJNNU010000003.1	NW_026136703.1	3	CAJNNU010000003.1:14996361	14996361	B	A	0.481818	0.519246	0.058201	4.59628e-19	2.3575e-14	9.54602	23.9316	intron (XM_051381283.1, intron 10 of 20)	LOC127352677
CAJNNU010000003.1	NW_026136703.1	3	CAJNNU010000003.1:10748230	10748230	A	B	0.35202	0.543234	0.0614252	9.2489e-19	4.50141e-14	9.54583	23.9311	intron (XM_051386379.1, intron 1 of 10)	LOC127355453
CAJNNU010000003.1	NW_026136703.1	3	CAJNNU010000003.1:11605873	11605873	A	B	0.478788	0.519322	0.0530144	1.17276e-22	2.05205e-17	9.54425	23.9272	Intergenic	LOC127361474
CAJNNU010000003.1	NW_026136703.1	3	CAJNNU010000003.1:11613491	11613491	A	B	0.478788	0.519322	0.0530144	1.17276e-22	2.05205e-17	9.54425	23.9272	exon (XM_051396140.1, exon 10 of 10)	LOC127361475
CAJNNU010000003.1	NW_026136703.1	3	CAJNNU010000003.1:14282113	14282113	A	B	0.466162	-0.520002	0.0554902	7.18169e-21	5.92848e-16	9.54261	23.9231	intron (XM_051396113.1, intron 1 of 3)	LOC127361461
CAJNNU010000003.1	NW_026136703.1	3	CAJNNU010000003.1:15152034	15152034	A	B	0.45101	0.521316	0.0568326	4.60727e-20	3.0634e-15	9.54253	23.9229	intron (XR_007881723.1, intron 1 of 2)	LOC127355272
CAJNNU010000003.1	NW_026136703.1	3	CAJNNU010000003.1:12628642	12628642	A	B	0.410101	0.527301	0.0610408	5.69519e-18	2.3767e-13	9.53886	23.9137	intron (XM_051389129.1, intron 3 of 10)	LOC127356991
CAJNNU010000003.1	NW_026136703.1	3	CAJNNU010000003.1:7255507	7255507	A	B	0.320202	-0.55586	0.0650325	1.2587e-17	4.9376e-13	9.53774	23.9109	Intergenic	LOC127357825
CAJNNU010000003.1	NW_026136703.1	3	CAJNNU010000003.1:14247969	14247969	A	B	0.462626	0.520004	0.0542243	8.82084e-22	1.01176e-16	9.53303	23.899	TTS (XM_051396103.1)	LOC127361461
CAJNNU010000003.1	NW_026136703.1	3	CAJNNU010000003.1:10771816	10771816	A	B	0.497475	0.518525	0.0550312	4.40965e-21	3.89596e-16	9.53189	23.8962	intron (XM_051386296.1, intron 16 of 19)	LOC127355550
CAJNNU010000003.1	NW_026136703.1	3	CAJNNU010000003.1:6303302	6303302	A	B	0.469697	0.51946	0.0539013	5.56614e-22	6.84315e-17	9.5314	23.895	exon (XM_051392128.1, exon 14 of 19)	LOC127358869
CAJNNU010000003.1	NW_026136703.1	3	CAJNNU010000003.1:13466172	13466172	A	B	0.417677	-0.525675	0.0547543	7.94718e-22	9.29541e-17	9.53125	23.8946	intron (XM_051395990.1, intron 2 of 5)	LOC127361403
CAJNNU010000003.1	NW_026136703.1	3	CAJNNU010000003.1:14274893	14274893	A	B	0.307071	0.561953	0.0621066	1.45334e-19	8.50407e-15	9.5288	23.8884	intron (XM_051396106.1, intron 7 of 9)	LOC127361461
CAJNNU010000003.1	NW_026136703.1	3	CAJNNU010000003.1:14240799	14240799	A	B	0.475758	0.518958	0.053109	1.49128e-22	2.40937e-17	9.52562	23.8805	intron (XM_051396113.1, intron 1 of 3)	LOC127361461
CAJNNU010000003.1	NW_026136703.1	3	CAJNNU010000003.1:14241004	14241004	A	B	0.475758	0.518958	0.053109	1.49128e-22	2.40937e-17	9.52562	23.8805	intron (XM_051396113.1, intron 1 of 3)	LOC127361461
CAJNNU010000003.1	NW_026136703.1	3	CAJNNU010000003.1:14242439	14242439	A	B	0.475758	0.518958	0.053109	1.49128e-22	2.40937e-17	9.52562	23.8805	intron (XM_051396113.1, intron 1 of 3)	LOC127361461
CAJNNU010000003.1	NW_026136703.1	3	CAJNNU010000003.1:14245090	14245090	A	B	0.475758	0.518958	0.053109	1.49128e-22	2.40937e-17	9.52562	23.8805	intron (XM_051396113.1, intron 1 of 3)	LOC127361461
CAJNNU010000003.1	NW_026136703.1	3	CAJNNU010000003.1:16191929	16191929	A	B	0.392929	0.530607	0.0571074	1.52293e-20	1.16137e-15	9.5238	23.8759	Intergenic	LOC127357635
CAJNNU010000003.1	NW_026136703.1	3	CAJNNU010000003.1:11966301	11966301	A	B	0.45	0.520882	0.0535585	2.34798e-22	3.52085e-17	9.5228	23.8734	intron (XM_051389842.1, intron 1 of 22)	LOC127357549
CAJNNU010000003.1	NW_026136703.1	3	CAJNNU010000003.1:7103819	7103819	A	B	0.380303	0.53354	0.0581998	4.84634e-20	3.20268e-15	9.5138	23.8508	intron (XM_051389979.1, intron 1 of 9)	LOC127357638
CAJNNU010000003.1	NW_026136703.1	3	CAJNNU010000003.1:12463292	12463292	A	B	0.426768	0.52365	0.0540077	3.14045e-22	4.3993e-17	9.51295	23.8487	intron (XM_051394060.1, intron 6 of 8)	LOC127359829
CAJNNU010000003.1	NW_026136703.1	3	CAJNNU010000003.1:11955052	11955052	A	B	0.45	0.520582	0.0535384	2.39349e-22	3.52085e-17	9.51183	23.8459	intron (XM_051389851.1, intron 19 of 22)	LOC127357549
CAJNNU010000003.1	NW_026136703.1	3	CAJNNU010000003.1:9736699	9736699	A	B	0.326263	0.552366	0.0608664	1.13611e-19	6.92035e-15	9.51093	23.8436	intron (XM_051391711.1, intron 12 of 16)	LOC127358622
CAJNNU010000003.1	NW_026136703.1	3	CAJNNU010000003.1:7148975	7148975	A	B	0.489899	0.518043	0.0541152	1.03885e-21	1.15764e-16	9.51054	23.8427	intron (XM_051390013.1, intron 2 of 9)	LOC127357638
CAJNNU010000003.1	NW_026136703.1	3	CAJNNU010000003.1:7149439	7149439	A	B	0.489899	0.518043	0.0541152	1.03885e-21	1.15764e-16	9.51054	23.8427	intron (XM_051390013.1, intron 2 of 9)	LOC127357638
CAJNNU010000003.1	NW_026136703.1	3	CAJNNU010000003.1:6303578	6303578	A	B	0.472222	0.518696	0.0540888	8.83315e-22	1.01199e-16	9.50898	23.8388	intron (XM_051392128.1, intron 14 of 18)	LOC127358869
CAJNNU010000003.1	NW_026136703.1	3	CAJNNU010000003.1:6556162	6556162	A	B	0.467677	0.518958	0.0543886	1.40536e-21	1.4932e-16	9.50816	23.8367	Intergenic	LOC127361540
CAJNNU010000003.1	NW_026136703.1	3	CAJNNU010000003.1:11782662	11782662	A	B	0.327273	0.55178	0.0602335	5.15648e-20	3.38936e-15	9.50587	23.8309	intron (XM_051384714.1, intron 14 of 20)	LOC127354649
CAJNNU010000003.1	NW_026136703.1	3	CAJNNU010000003.1:12220534	12220534	B	A	0.462121	-0.51929	0.0546132	1.93423e-21	1.97387e-16	9.50541	23.8298	intron (XM_051395937.1, intron 3 of 4)	LOC127361369
CAJNNU010000003.1	NW_026136703.1	3	CAJNNU010000003.1:8463476	8463476	A	B	0.279293	0.576988	0.0645482	3.93128e-19	2.0595e-14	9.50305	23.8239	intron (XM_051395949.1, intron 3 of 4)	LOC127361376
CAJNNU010000003.1	NW_026136703.1	3	CAJNNU010000003.1:11946299	11946299	A	B	0.45	0.520337	0.0535646	2.62297e-22	3.78381e-17	9.50288	23.8235	TTS (XM_051391277.1)	LOC127358293
CAJNNU010000003.1	NW_026136703.1	3	CAJNNU010000003.1:8470367	8470367	A	B	0.289899	0.57051	0.0630832	1.51367e-19	8.82024e-15	9.50176	23.8207	intron (XM_051395820.1, intron 4 of 6)	LOC127361294
CAJNNU010000003.1	NW_026136703.1	3	CAJNNU010000003.1:9582650	9582650	A	B	0.352525	0.541706	0.060318	2.68733e-19	1.47232e-14	9.49841	23.8123	Intergenic	zgc:193593
CAJNNU010000003.1	NW_026136703.1	3	CAJNNU010000003.1:12229881	12229881	A	B	0.440909	-0.521217	0.0543056	8.16328e-22	9.46298e-17	9.49685	23.8083	exon (XM_051393685.1, exon 2 of 2)	LOC127359689
CAJNNU010000003.1	NW_026136703.1	3	CAJNNU010000003.1:11968186	11968186	A	B	0.448485	0.520314	0.0534223	2.04245e-22	3.13953e-17	9.49614	23.8066	promoter-TSS (XM_051389842.1)	LOC127357549
CAJNNU010000003.1	NW_026136703.1	3	CAJNNU010000003.1:6618237	6618237	A	B	0.467172	0.518585	0.0540544	8.49198e-22	9.78617e-17	9.49324	23.7993	Intergenic	LOC127361540
CAJNNU010000003.1	NW_026136703.1	3	CAJNNU010000003.1:6618358	6618358	A	B	0.467172	0.518585	0.0540544	8.49198e-22	9.78617e-17	9.49324	23.7993	Intergenic	LOC127361540
CAJNNU010000003.1	NW_026136703.1	3	CAJNNU010000003.1:13539261	13539261	A	B	0.363131	0.538007	0.0597757	2.24846e-19	1.24932e-14	9.49293	23.7985	intron (XR_007884279.1, intron 2 of 29)	LOC127361399
CAJNNU010000003.1	NW_026136703.1	3	CAJNNU010000003.1:11967281	11967281	A	B	0.45202	0.519823	0.0534214	2.23261e-22	3.38409e-17	9.4917	23.7954	intron (XM_051389842.1, intron 1 of 22)	LOC127357549
CAJNNU010000003.1	NW_026136703.1	3	CAJNNU010000003.1:9329938	9329938	A	B	0.273232	0.580395	0.067178	5.63874e-18	2.35514e-13	9.48605	23.7813	intron (XM_051390766.1, intron 13 of 24)	LOC127358097
CAJNNU010000003.1	NW_026136703.1	3	CAJNNU010000003.1:6619469	6619469	A	B	0.432323	0.522064	0.0574888	1.0744e-19	6.56894e-15	9.48567	23.7803	Intergenic	LOC127361540
CAJNNU010000003.1	NW_026136703.1	3	CAJNNU010000003.1:6619491	6619491	A	B	0.432323	0.522064	0.0574888	1.0744e-19	6.56894e-15	9.48567	23.7803	Intergenic	LOC127361540
CAJNNU010000003.1	NW_026136703.1	3	CAJNNU010000003.1:6569552	6569552	A	B	0.465152	0.518508	0.0543586	1.44692e-21	1.52415e-16	9.48521	23.7792	Intergenic	LOC127361540
CAJNNU010000003.1	NW_026136703.1	3	CAJNNU010000003.1:11957241	11957241	A	B	0.450505	0.519665	0.0533457	2.00667e-22	3.09082e-17	9.48028	23.7668	intron (XM_051389851.1, intron 13 of 22)	LOC127357549
CAJNNU010000003.1	NW_026136703.1	3	CAJNNU010000003.1:6583964	6583964	A	B	0.457071	0.518978	0.0545682	1.89522e-21	1.94294e-16	9.47841	23.7621	Intergenic	LOC127361540
CAJNNU010000003.1	NW_026136703.1	3	CAJNNU010000003.1:6583965	6583965	A	B	0.457071	0.518978	0.0545682	1.89522e-21	1.94294e-16	9.47841	23.7621	Intergenic	LOC127361540
CAJNNU010000003.1	NW_026136703.1	3	CAJNNU010000003.1:17255848	17255848	A	B	0.469697	0.517958	0.0594209	2.86278e-18	1.27498e-13	9.47636	23.757	TTS (XM_051388843.1)	trnak-uuu-2
CAJNNU010000003.1	NW_026136703.1	3	CAJNNU010000003.1:13468465	13468465	A	B	0.416667	-0.524233	0.0549945	1.53606e-21	1.60941e-16	9.47251	23.7473	intron (XM_051395990.1, intron 2 of 5)	LOC127361403
CAJNNU010000003.1	NW_026136703.1	3	CAJNNU010000003.1:12572187	12572187	A	B	0.425253	0.522723	0.054167	4.90545e-22	6.15972e-17	9.47061	23.7426	intron (XM_051392753.1, intron 12 of 48)	LOC127359045
CAJNNU010000003.1	NW_026136703.1	3	CAJNNU010000003.1:6507338	6507338	A	B	0.474747	0.517492	0.0551256	6.14334e-21	5.24346e-16	9.46998	23.741	exon (XM_051396239.1, exon 6 of 6)	LOC127361539
CAJNNU010000003.1	NW_026136703.1	3	CAJNNU010000003.1:11951512	11951512	A	B	0.44899	0.51934	0.0534639	2.63187e-22	3.78454e-17	9.4626	23.7225	exon (XM_051389818.1, exon 23 of 23)	LOC127358293
CAJNNU010000003.1	NW_026136703.1	3	CAJNNU010000003.1:6614051	6614051	A	B	0.473737	0.517313	0.0548308	3.92082e-21	3.51153e-16	9.46145	23.7196	Intergenic	LOC127361540
CAJNNU010000003.1	NW_026136703.1	3	CAJNNU010000003.1:6614422	6614422	A	B	0.473737	0.517313	0.0548308	3.92082e-21	3.51153e-16	9.46145	23.7196	Intergenic	LOC127361540
CAJNNU010000003.1	NW_026136703.1	3	CAJNNU010000003.1:9817350	9817350	A	B	0.318687	0.554255	0.0612318	1.40698e-19	8.24756e-15	9.45891	23.7132	Intergenic	LOC127358573
CAJNNU010000003.1	NW_026136703.1	3	CAJNNU010000003.1:6617292	6617292	A	B	0.464141	0.517841	0.0557947	1.67601e-20	1.26727e-15	9.4581	23.7112	Intergenic	LOC127361540
CAJNNU010000003.1	NW_026136703.1	3	CAJNNU010000003.1:6498032	6498032	A	B	0.488384	0.516461	0.0544124	2.27517e-21	2.22488e-16	9.4513	23.6941	intron (XM_051396238.1, intron 1 of 8)	LOC127361539
CAJNNU010000003.1	NW_026136703.1	3	CAJNNU010000003.1:6505375	6505375	A	B	0.479293	0.516724	0.0547783	3.9853e-21	3.55953e-16	9.4498	23.6904	exon (XM_051396239.1, exon 6 of 6)	LOC127361539
CAJNNU010000003.1	NW_026136703.1	3	CAJNNU010000003.1:13104944	13104944	A	B	0.394444	0.528183	0.0565918	1.02721e-20	8.15031e-16	9.44973	23.6902	intron (XM_051390448.1, intron 5 of 19)	LOC127357846
CAJNNU010000003.1	NW_026136703.1	3	CAJNNU010000003.1:10041593	10041593	A	B	0.466162	-0.517438	0.0535001	3.97654e-22	5.20968e-17	9.44874	23.6877	intron (XM_051391801.1, intron 3 of 10)	LOC127358580
CAJNNU010000003.1	NW_026136703.1	3	CAJNNU010000003.1:9602135	9602135	A	B	0.466162	0.517326	0.0533026	2.85829e-22	4.05073e-17	9.44465	23.6775	intron (XM_051391711.1, intron 1 of 16)	LOC127358541
CAJNNU010000003.1	NW_026136703.1	3	CAJNNU010000003.1:16103437	16103437	A	B	0.441414	0.519688	0.0553759	6.30787e-21	5.37921e-16	9.44349	23.6746	intron (XM_051391490.1, intron 2 of 18)	LOC127358403
CAJNNU010000003.1	NW_026136703.1	3	CAJNNU010000003.1:6297739	6297739	A	B	0.454545	0.518229	0.0542182	1.1982e-21	1.31146e-16	9.44257	23.6723	intron (XM_051392128.1, intron 2 of 18)	LOC127358776
CAJNNU010000003.1	NW_026136703.1	3	CAJNNU010000003.1:6298097	6298097	A	B	0.454545	0.518229	0.0542182	1.1982e-21	1.31146e-16	9.44257	23.6723	exon (XM_051392128.1, exon 3 of 19)	LOC127358776
CAJNNU010000003.1	NW_026136703.1	3	CAJNNU010000003.1:13999661	13999661	A	B	0.428788	0.521381	0.0575386	1.28766e-19	7.65798e-15	9.44194	23.6707	Intergenic	LOC127359852
CAJNNU010000003.1	NW_026136703.1	3	CAJNNU010000003.1:11844384	11844384	A	B	0.393434	0.528153	0.0559677	3.84514e-21	3.46272e-16	9.44018	23.6663	intron (XM_051396336.1, intron 20 of 33)	LOC127361597
CAJNNU010000003.1	NW_026136703.1	3	CAJNNU010000003.1:6804985	6804985	A	B	0.310101	0.55777	0.0616642	1.49278e-19	8.71405e-15	9.43865	23.6624	Intergenic	LOC127357638
CAJNNU010000003.1	NW_026136703.1	3	CAJNNU010000003.1:14276334	14276334	A	B	0.307576	0.558915	0.0621006	2.25418e-19	1.25179e-14	9.43467	23.6525	intron (XM_051396106.1, intron 6 of 9)	LOC127361461
CAJNNU010000003.1	NW_026136703.1	3	CAJNNU010000003.1:6498947	6498947	A	B	0.484343	0.516069	0.0540198	1.256e-21	1.36407e-16	9.43279	23.6478	promoter-TSS (XM_051396238.1)	LOC127361539
CAJNNU010000003.1	NW_026136703.1	3	CAJNNU010000003.1:6502340	6502340	A	B	0.484343	0.516069	0.0540198	1.256e-21	1.36407e-16	9.43279	23.6478	exon (XM_051396239.1, exon 6 of 6)	LOC127361539
CAJNNU010000003.1	NW_026136703.1	3	CAJNNU010000003.1:11957792	11957792	A	B	0.44899	0.518511	0.0534535	3.00836e-22	4.24501e-17	9.43241	23.6468	intron (XM_051389851.1, intron 13 of 22)	LOC127357549
CAJNNU010000003.1	NW_026136703.1	3	CAJNNU010000003.1:18297043	18297043	A	B	0.406566	0.525024	0.0587926	4.25605e-19	2.19892e-14	9.43132	23.6441	exon (XM_051396405.1, exon 6 of 6)	LOC127361625
CAJNNU010000003.1	NW_026136703.1	3	CAJNNU010000003.1:18297049	18297049	A	B	0.406566	0.525024	0.0587926	4.25605e-19	2.19892e-14	9.43132	23.6441	exon (XM_051396405.1, exon 6 of 6)	LOC127361625
CAJNNU010000003.1	NW_026136703.1	3	CAJNNU010000003.1:13784548	13784548	A	B	0.359596	0.537341	0.0606565	8.09087e-19	3.97927e-14	9.4293	23.639	Intergenic	LOC127361394
CAJNNU010000003.1	NW_026136703.1	3	CAJNNU010000003.1:12744605	12744605	A	B	0.481313	0.516067	0.0561853	4.11215e-20	2.76216e-15	9.42879	23.6377	intron (XM_051381238.1, intron 4 of 6)	LOC127352643
CAJNNU010000003.1	NW_026136703.1	3	CAJNNU010000003.1:14301591	14301591	A	B	0.255556	0.591126	0.0656538	2.18256e-19	1.21408e-14	9.42734	23.6341	exon (XM_051396085.1, exon 11 of 11)	LOC127361454
CAJNNU010000003.1	NW_026136703.1	3	CAJNNU010000003.1:14282131	14282131	A	B	0.467172	-0.516712	0.0553617	1.02558e-20	8.14397e-16	9.42479	23.6277	intron (XM_051396113.1, intron 1 of 3)	LOC127361461
CAJNNU010000003.1	NW_026136703.1	3	CAJNNU010000003.1:11941242	11941242	A	B	0.44899	0.518224	0.0534341	3.06296e-22	4.30965e-17	9.42198	23.6206	exon (XM_051391277.1, exon 1 of 4)	LOC127358293
CAJNNU010000003.1	NW_026136703.1	3	CAJNNU010000003.1:11949763	11949763	A	B	0.44899	0.518214	0.053477	3.31188e-22	4.54245e-17	9.42161	23.6197	exon (XM_051389818.1, exon 23 of 23)	LOC127358293
CAJNNU010000003.1	NW_026136703.1	3	CAJNNU010000003.1:16894536	16894536	A	B	0.402525	-0.52556	0.0563855	1.15424e-20	9.04841e-16	9.42037	23.6166	Intergenic	LOC127356009
CAJNNU010000003.1	NW_026136703.1	3	CAJNNU010000003.1:16894900	16894900	A	B	0.402525	-0.52556	0.0563855	1.15424e-20	9.04841e-16	9.42037	23.6166	Intergenic	LOC127356009
CAJNNU010000003.1	NW_026136703.1	3	CAJNNU010000003.1:14406398	14406398	B	A	0.478283	-0.515944	0.054858	5.19927e-21	4.51629e-16	9.41967	23.6149	intron (XM_051396096.1, intron 6 of 28)	LOC127361457
CAJNNU010000003.1	NW_026136703.1	3	CAJNNU010000003.1:5242368	5242368	A	B	0.413636	-0.522979	0.0688101	2.95387e-14	5.81299e-10	9.4073	23.5838	Intergenic	LOC127361492
CAJNNU010000003.1	NW_026136703.1	3	CAJNNU010000003.1:5242369	5242369	A	B	0.413636	-0.522979	0.0688101	2.95387e-14	5.81299e-10	9.4073	23.5838	Intergenic	LOC127361492
CAJNNU010000003.1	NW_026136703.1	3	CAJNNU010000003.1:10299956	10299956	A	B	0.413636	-0.522978	0.056401	1.81859e-20	1.36248e-15	9.40726	23.5837	intron (XM_051387936.1, intron 27 of 32)	LOC127356299
CAJNNU010000003.1	NW_026136703.1	3	CAJNNU010000003.1:10305299	10305299	A	B	0.413636	-0.522978	0.056401	1.81859e-20	1.36248e-15	9.40726	23.5837	TTS (XM_051387936.1)	LOC127356353
CAJNNU010000003.1	NW_026136703.1	3	CAJNNU010000003.1:10310531	10310531	A	B	0.413636	-0.522978	0.056401	1.81859e-20	1.36248e-15	9.40726	23.5837	Intergenic	LOC127356353
CAJNNU010000003.1	NW_026136703.1	3	CAJNNU010000003.1:10311903	10311903	A	B	0.413636	-0.522978	0.056401	1.81859e-20	1.36248e-15	9.40726	23.5837	Intergenic	LOC127356353
CAJNNU010000003.1	NW_026136703.1	3	CAJNNU010000003.1:10313705	10313705	A	B	0.413636	-0.522978	0.056401	1.81859e-20	1.36248e-15	9.40726	23.5837	Intergenic	LOC127356353
CAJNNU010000003.1	NW_026136703.1	3	CAJNNU010000003.1:3786394	3786394	A	B	0.333333	0.546363	0.0610462	3.55511e-19	1.88662e-14	9.40721	23.5836	intron (XR_007884293.1, intron 1 of 28)	LOC127361545
CAJNNU010000003.1	NW_026136703.1	3	CAJNNU010000003.1:7269077	7269077	A	B	0.478283	0.51558	0.055246	1.03463e-20	8.20255e-16	9.40639	23.5816	Intergenic	LOC127357825
CAJNNU010000003.1	NW_026136703.1	3	CAJNNU010000003.1:11956169	11956169	A	B	0.44899	0.517773	0.0534883	3.66326e-22	4.86135e-17	9.40558	23.5795	intron (XM_051389851.1, intron 15 of 22)	LOC127357549
CAJNNU010000003.1	NW_026136703.1	3	CAJNNU010000003.1:6617176	6617176	A	B	0.461111	0.516589	0.0551947	8.01955e-21	6.56488e-16	9.40385	23.5752	Intergenic	LOC127361540
CAJNNU010000003.1	NW_026136703.1	3	CAJNNU010000003.1:11951513	11951513	A	B	0.448485	0.517657	0.0535624	4.26503e-22	5.53266e-17	9.3994	23.564	exon (XM_051389818.1, exon 23 of 23)	LOC127358293
CAJNNU010000003.1	NW_026136703.1	3	CAJNNU010000003.1:6574428	6574428	A	B	0.461111	0.516417	0.05503	6.33415e-21	5.38756e-16	9.39759	23.5595	Intergenic	LOC127361540
CAJNNU010000003.1	NW_026136703.1	3	CAJNNU010000003.1:6574773	6574773	A	B	0.461111	0.516417	0.05503	6.33415e-21	5.38756e-16	9.39759	23.5595	Intergenic	LOC127361540
CAJNNU010000003.1	NW_026136703.1	3	CAJNNU010000003.1:7093515	7093515	A	B	0.449495	0.517465	0.0547944	3.59667e-21	3.2842e-16	9.39634	23.5564	intron (XM_051389979.1, intron 1 of 9)	LOC127357638
CAJNNU010000003.1	NW_026136703.1	3	CAJNNU010000003.1:10044769	10044769	A	B	0.464646	-0.516099	0.0532476	3.2472e-22	4.49789e-17	9.39594	23.5554	intron (XM_051391801.1, intron 3 of 10)	LOC127358580
CAJNNU010000003.1	NW_026136703.1	3	CAJNNU010000003.1:12664308	12664308	A	B	0.434848	0.519147	0.0538274	5.17875e-22	6.46154e-17	9.39278	23.5474	Intergenic	LOC127361346
CAJNNU010000003.1	NW_026136703.1	3	CAJNNU010000003.1:6506939	6506939	A	B	0.485354	0.514935	0.0539649	1.40071e-21	1.48988e-16	9.39254	23.5468	exon (XM_051396239.1, exon 6 of 6)	LOC127361539
CAJNNU010000003.1	NW_026136703.1	3	CAJNNU010000003.1:14396237	14396237	A	B	0.488384	0.514827	0.0555971	2.04522e-20	1.51717e-15	9.39159	23.5445	exon (XM_051396092.1, exon 23 of 31)	LOC127361457
CAJNNU010000003.1	NW_026136703.1	3	CAJNNU010000003.1:11606632	11606632	A	B	0.466667	0.515771	0.0537038	7.69055e-22	9.10879e-17	9.38923	23.5386	Intergenic	LOC127361474
CAJNNU010000003.1	NW_026136703.1	3	CAJNNU010000003.1:8994192	8994192	A	B	0.307071	0.557776	0.0636084	1.80404e-18	8.32178e-14	9.38767	23.5346	intron (XM_051395589.1, intron 2 of 3)	LOC127361004
CAJNNU010000003.1	NW_026136703.1	3	CAJNNU010000003.1:2353972	2353972	A	B	0.472727	0.515275	0.0722181	9.67994e-13	1.32259e-08	9.38501	23.528	intron (XR_007881583.1, intron 1 of 1)	LOC127354563
CAJNNU010000003.1	NW_026136703.1	3	CAJNNU010000003.1:6614732	6614732	A	B	0.472222	0.515286	0.0547113	4.58556e-21	4.03321e-16	9.38437	23.5264	Intergenic	LOC127361540
CAJNNU010000003.1	NW_026136703.1	3	CAJNNU010000003.1:6615218	6615218	A	B	0.472222	0.515286	0.0547113	4.58556e-21	4.03321e-16	9.38437	23.5264	Intergenic	LOC127361540
CAJNNU010000003.1	NW_026136703.1	3	CAJNNU010000003.1:12694468	12694468	A	B	0.340909	0.542681	0.0597999	1.13731e-19	6.92336e-15	9.38391	23.5252	promoter-TSS (XM_051395892.1)	LOC127361344
CAJNNU010000003.1	NW_026136703.1	3	CAJNNU010000003.1:14098736	14098736	A	B	0.360606	0.535693	0.0583769	4.45522e-20	2.97225e-15	9.38305	23.5231	TTS (XR_007882984.1)	LOC127359853
CAJNNU010000003.1	NW_026136703.1	3	CAJNNU010000003.1:11966590	11966590	A	B	0.458081	0.51627	0.053526	5.15017e-22	6.43406e-17	9.38299	23.5229	intron (XM_051389842.1, intron 1 of 22)	LOC127357549
CAJNNU010000003.1	NW_026136703.1	3	CAJNNU010000003.1:6572940	6572940	A	B	0.457576	0.516252	0.0545082	2.76957e-21	2.62425e-16	9.38073	23.5172	Intergenic	LOC127361540
CAJNNU010000003.1	NW_026136703.1	3	CAJNNU010000003.1:8464310	8464310	A	B	0.278788	0.573568	0.0644775	5.80831e-19	2.93315e-14	9.38032	23.5162	TTS (XM_051395949.1)	LOC127361376
CAJNNU010000003.1	NW_026136703.1	3	CAJNNU010000003.1:9951698	9951698	A	B	0.489394	0.514488	0.0541721	2.15424e-21	2.15508e-16	9.38006	23.5156	intron (XM_051391660.1, intron 4 of 20)	LOC127358690
CAJNNU010000003.1	NW_026136703.1	3	CAJNNU010000003.1:14297795	14297795	A	B	0.467677	-0.515406	0.0558068	2.56977e-20	1.84222e-15	9.37845	23.5115	intron (XM_051396085.1, intron 6 of 10)	LOC127361454
CAJNNU010000003.1	NW_026136703.1	3	CAJNNU010000003.1:5734612	5734612	A	B	0.34798	0.53985	0.0586727	3.54528e-20	2.42921e-15	9.37718	23.5083	Intergenic	LOC127361253
CAJNNU010000003.1	NW_026136703.1	3	CAJNNU010000003.1:13786645	13786645	A	B	0.360101	0.535644	0.0606816	1.07401e-18	5.16564e-14	9.3756	23.5044	Intergenic	LOC127361394
CAJNNU010000003.1	NW_026136703.1	3	CAJNNU010000003.1:9724858	9724858	A	B	0.346465	0.540303	0.059105	6.16442e-20	3.97781e-15	9.37376	23.4998	TTS (XM_051391674.1)	LOC127358622
CAJNNU010000003.1	NW_026136703.1	3	CAJNNU010000003.1:11951198	11951198	A	B	0.450505	0.516729	0.053469	4.28418e-22	5.55016e-17	9.37346	23.499	exon (XM_051389818.1, exon 23 of 23)	LOC127358293
CAJNNU010000003.1	NW_026136703.1	3	CAJNNU010000003.1:14771264	14771264	A	B	0.317677	0.552212	0.0629572	1.76741e-18	8.17203e-14	9.37342	23.4989	Intergenic	LOC127357531
CAJNNU010000003.1	NW_026136703.1	3	CAJNNU010000003.1:14772604	14772604	A	B	0.317677	0.552212	0.0629572	1.76741e-18	8.17203e-14	9.37342	23.4989	Intergenic	LOC127357531
CAJNNU010000003.1	NW_026136703.1	3	CAJNNU010000003.1:14788825	14788825	A	B	0.317677	0.552212	0.0629572	1.76741e-18	8.17203e-14	9.37342	23.4989	Intergenic	LOC127357531
CAJNNU010000003.1	NW_026136703.1	3	CAJNNU010000003.1:11938671	11938671	A	B	0.449495	0.516775	0.053482	4.34751e-22	5.60615e-17	9.3713	23.4936	TTS (XM_051391255.1)	LOC127358293
CAJNNU010000003.1	NW_026136703.1	3	CAJNNU010000003.1:13725348	13725348	A	B	0.474747	0.514777	0.0542725	2.4227e-21	2.33392e-16	9.37087	23.4925	Intergenic	LOC127355316
CAJNNU010000003.1	NW_026136703.1	3	CAJNNU010000003.1:15939329	15939329	A	B	0.406566	0.523294	0.0595007	1.43355e-18	6.71703e-14	9.36927	23.4885	Intergenic	LOC127361409
CAJNNU010000003.1	NW_026136703.1	3	CAJNNU010000003.1:14879959	14879959	A	B	0.418687	0.521002	0.0556384	7.67211e-21	6.3015e-16	9.36891	23.4876	Intergenic	LOC127356577
CAJNNU010000003.1	NW_026136703.1	3	CAJNNU010000003.1:12461828	12461828	A	B	0.425253	0.519871	0.0541543	8.00925e-22	9.29541e-17	9.36755	23.4842	intron (XM_051394060.1, intron 4 of 8)	LOC127359829
CAJNNU010000003.1	NW_026136703.1	3	CAJNNU010000003.1:7147494	7147494	A	B	0.489394	0.514062	0.0540954	2.04182e-21	2.06646e-16	9.36454	23.4766	intron (XM_051390013.1, intron 2 of 9)	LOC127357638
CAJNNU010000003.1	NW_026136703.1	3	CAJNNU010000003.1:6504577	6504577	A	B	0.484848	0.514057	0.0540529	1.90194e-21	1.94294e-16	9.35997	23.4652	exon (XM_051396239.1, exon 6 of 6)	LOC127361539
CAJNNU010000003.1	NW_026136703.1	3	CAJNNU010000003.1:6506841	6506841	A	B	0.484848	0.514057	0.0540529	1.90194e-21	1.94294e-16	9.35997	23.4652	exon (XM_051396239.1, exon 6 of 6)	LOC127361539
CAJNNU010000003.1	NW_026136703.1	3	CAJNNU010000003.1:6507015	6507015	A	B	0.484848	0.514057	0.0540529	1.90194e-21	1.94294e-16	9.35997	23.4652	exon (XM_051396239.1, exon 6 of 6)	LOC127361539
CAJNNU010000003.1	NW_026136703.1	3	CAJNNU010000003.1:6508048	6508048	A	B	0.484848	0.514057	0.0540529	1.90194e-21	1.94294e-16	9.35997	23.4652	exon (XM_051396239.1, exon 6 of 6)	LOC127361540
CAJNNU010000003.1	NW_026136703.1	3	CAJNNU010000003.1:10072504	10072504	A	B	0.466162	-0.514995	0.0536777	8.45608e-22	9.76776e-17	9.35973	23.4646	intron (XM_051391854.1, intron 3 of 7)	LOC127358615
CAJNNU010000003.1	NW_026136703.1	3	CAJNNU010000003.1:11946539	11946539	A	B	0.449495	0.516401	0.0535081	4.87334e-22	6.12725e-17	9.35774	23.4596	Intergenic	LOC127358293
CAJNNU010000003.1	NW_026136703.1	3	CAJNNU010000003.1:6614611	6614611	A	B	0.475253	0.514272	0.0554157	1.69081e-20	1.27649e-15	9.35344	23.4488	Intergenic	LOC127361540
CAJNNU010000003.1	NW_026136703.1	3	CAJNNU010000003.1:14098961	14098961	A	B	0.359091	0.535277	0.0583767	4.75781e-20	3.1548e-15	9.35123	23.4433	TTS (XR_007882984.1)	LOC127359853
CAJNNU010000003.1	NW_026136703.1	3	CAJNNU010000003.1:5321845	5321845	A	B	0.371212	0.531329	0.058624	1.26533e-19	7.54347e-15	9.34467	23.4268	Intergenic	LOC127360122
CAJNNU010000003.1	NW_026136703.1	3	CAJNNU010000003.1:5321860	5321860	A	B	0.371212	0.531329	0.058624	1.26533e-19	7.54347e-15	9.34467	23.4268	Intergenic	LOC127360122
CAJNNU010000003.1	NW_026136703.1	3	CAJNNU010000003.1:5321930	5321930	A	B	0.371212	0.531329	0.058624	1.26533e-19	7.54347e-15	9.34467	23.4268	Intergenic	LOC127360122
CAJNNU010000003.1	NW_026136703.1	3	CAJNNU010000003.1:5322085	5322085	A	B	0.371212	0.531329	0.058624	1.26533e-19	7.54347e-15	9.34467	23.4268	Intergenic	LOC127360122
CAJNNU010000003.1	NW_026136703.1	3	CAJNNU010000003.1:5322866	5322866	A	B	0.371212	0.531329	0.058624	1.26533e-19	7.54347e-15	9.34467	23.4268	Intergenic	LOC127360122
CAJNNU010000003.1	NW_026136703.1	3	CAJNNU010000003.1:5323649	5323649	A	B	0.371212	0.531329	0.058624	1.26533e-19	7.54347e-15	9.34467	23.4268	Intergenic	LOC127360122
CAJNNU010000003.1	NW_026136703.1	3	CAJNNU010000003.1:5324187	5324187	A	B	0.371212	0.531329	0.058624	1.26533e-19	7.54347e-15	9.34467	23.4268	Intergenic	LOC127360122
CAJNNU010000003.1	NW_026136703.1	3	CAJNNU010000003.1:5324190	5324190	A	B	0.371212	0.531329	0.058624	1.26533e-19	7.54347e-15	9.34467	23.4268	Intergenic	LOC127360122
CAJNNU010000003.1	NW_026136703.1	3	CAJNNU010000003.1:5327476	5327476	A	B	0.371212	0.531329	0.058624	1.26533e-19	7.54347e-15	9.34467	23.4268	Intergenic	LOC127360122
CAJNNU010000003.1	NW_026136703.1	3	CAJNNU010000003.1:5327685	5327685	A	B	0.371212	0.531329	0.058624	1.26533e-19	7.54347e-15	9.34467	23.4268	Intergenic	LOC127360122
CAJNNU010000003.1	NW_026136703.1	3	CAJNNU010000003.1:5327699	5327699	A	B	0.371212	0.531329	0.058624	1.26533e-19	7.54347e-15	9.34467	23.4268	Intergenic	LOC127360122
CAJNNU010000003.1	NW_026136703.1	3	CAJNNU010000003.1:5327716	5327716	A	B	0.371212	0.531329	0.058624	1.26533e-19	7.54347e-15	9.34467	23.4268	Intergenic	LOC127360122
CAJNNU010000003.1	NW_026136703.1	3	CAJNNU010000003.1:5328089	5328089	A	B	0.371212	0.531329	0.058624	1.26533e-19	7.54347e-15	9.34467	23.4268	Intergenic	LOC127360122
CAJNNU010000003.1	NW_026136703.1	3	CAJNNU010000003.1:5328107	5328107	A	B	0.371212	0.531329	0.058624	1.26533e-19	7.54347e-15	9.34467	23.4268	Intergenic	LOC127360122
CAJNNU010000003.1	NW_026136703.1	3	CAJNNU010000003.1:6661042	6661042	A	B	0.422727	0.519634	0.0526026	5.16047e-23	1.11718e-17	9.34431	23.4259	Intergenic	LOC127361540
CAJNNU010000003.1	NW_026136703.1	3	CAJNNU010000003.1:6663026	6663026	A	B	0.422727	0.519634	0.0526026	5.16047e-23	1.11718e-17	9.34431	23.4259	Intergenic	LOC127361540
CAJNNU010000003.1	NW_026136703.1	3	CAJNNU010000003.1:8175715	8175715	A	B	0.282323	0.570111	0.0646386	1.14475e-18	5.47477e-14	9.3391	23.4129	promoter-TSS (rna-trnas-gcu-2)	trnas-gcu-2
CAJNNU010000003.1	NW_026136703.1	3	CAJNNU010000003.1:11948484	11948484	A	B	0.449495	0.515886	0.0535158	5.42462e-22	6.70012e-17	9.33909	23.4128	TTS (XM_051389818.1)	LOC127358293
CAJNNU010000003.1	NW_026136703.1	3	CAJNNU010000003.1:13466729	13466729	A	B	0.417172	-0.520431	0.0549114	2.60048e-21	2.48081e-16	9.33883	23.4122	intron (XM_051395990.1, intron 2 of 5)	LOC127361403
CAJNNU010000003.1	NW_026136703.1	3	CAJNNU010000003.1:13467743	13467743	A	B	0.417172	-0.520431	0.0549114	2.60048e-21	2.48081e-16	9.33883	23.4122	intron (XM_051395990.1, intron 2 of 5)	LOC127361403
CAJNNU010000003.1	NW_026136703.1	3	CAJNNU010000003.1:13664789	13664789	A	B	0.439394	-0.516883	0.0542638	1.64461e-21	1.71035e-16	9.3327	23.3968	intron (XM_051386065.1, intron 27 of 29)	LOC127355316
CAJNNU010000003.1	NW_026136703.1	3	CAJNNU010000003.1:13665595	13665595	A	B	0.439394	-0.516883	0.0542638	1.64461e-21	1.71035e-16	9.3327	23.3968	intron (XM_051386065.1, intron 28 of 29)	LOC127355316
CAJNNU010000003.1	NW_026136703.1	3	CAJNNU010000003.1:13666183	13666183	A	B	0.439394	-0.516883	0.0542638	1.64461e-21	1.71035e-16	9.3327	23.3968	intron (XM_051386065.1, intron 28 of 29)	LOC127355316
CAJNNU010000003.1	NW_026136703.1	3	CAJNNU010000003.1:13667488	13667488	A	B	0.439394	-0.516883	0.0542638	1.64461e-21	1.71035e-16	9.3327	23.3968	exon (XM_051386022.1, exon 32 of 32)	LOC127355316
CAJNNU010000003.1	NW_026136703.1	3	CAJNNU010000003.1:5516444	5516444	A	B	0.438384	0.516975	0.0535051	4.36552e-22	5.60615e-17	9.33134	23.3934	Intergenic	LOC127360133
CAJNNU010000003.1	NW_026136703.1	3	CAJNNU010000003.1:15149011	15149011	B	A	0.463131	0.514431	0.0555657	2.08175e-20	1.53732e-15	9.33119	23.393	intron (XR_007881723.1, intron 1 of 2)	LOC127355272
CAJNNU010000003.1	NW_026136703.1	3	CAJNNU010000003.1:12617823	12617823	A	B	0.30202	0.558683	0.0633831	1.20342e-18	5.72628e-14	9.33083	23.3921	intron (XM_051389129.1, intron 1 of 10)	LOC127356991
CAJNNU010000003.1	NW_026136703.1	3	CAJNNU010000003.1:11834111	11834111	A	B	0.393939	0.524926	0.0559695	6.67323e-21	5.60788e-16	9.32937	23.3885	intron (XM_051396336.1, intron 5 of 33)	LOC127361594
CAJNNU010000003.1	NW_026136703.1	3	CAJNNU010000003.1:11834759	11834759	A	B	0.393939	0.524926	0.0559695	6.67323e-21	5.60788e-16	9.32937	23.3885	intron (XM_051396336.1, intron 6 of 33)	LOC127361594
CAJNNU010000003.1	NW_026136703.1	3	CAJNNU010000003.1:11834761	11834761	A	B	0.393939	0.524926	0.0559695	6.67323e-21	5.60788e-16	9.32937	23.3885	intron (XM_051396336.1, intron 6 of 33)	LOC127361594
CAJNNU010000003.1	NW_026136703.1	3	CAJNNU010000003.1:11834762	11834762	A	B	0.393939	0.524926	0.0559695	6.67323e-21	5.60788e-16	9.32937	23.3885	intron (XM_051396336.1, intron 6 of 33)	LOC127361594
CAJNNU010000003.1	NW_026136703.1	3	CAJNNU010000003.1:11834763	11834763	A	B	0.393939	0.524926	0.0559695	6.67323e-21	5.60788e-16	9.32937	23.3885	intron (XM_051396336.1, intron 6 of 33)	LOC127361594
CAJNNU010000003.1	NW_026136703.1	3	CAJNNU010000003.1:11834765	11834765	A	B	0.393939	0.524926	0.0559695	6.67323e-21	5.60788e-16	9.32937	23.3885	intron (XM_051396336.1, intron 6 of 33)	LOC127361594
CAJNNU010000003.1	NW_026136703.1	3	CAJNNU010000003.1:11836217	11836217	A	B	0.393939	0.524926	0.0559695	6.67323e-21	5.60788e-16	9.32937	23.3885	exon (XM_051396333.1, exon 10 of 45)	LOC127361594
CAJNNU010000003.1	NW_026136703.1	3	CAJNNU010000003.1:11843510	11843510	A	B	0.393939	0.524926	0.0559695	6.67323e-21	5.60788e-16	9.32937	23.3885	intron (XM_051396336.1, intron 20 of 33)	LOC127361597
CAJNNU010000003.1	NW_026136703.1	3	CAJNNU010000003.1:11844008	11844008	A	B	0.393939	0.524926	0.0559695	6.67323e-21	5.60788e-16	9.32937	23.3885	intron (XM_051396336.1, intron 20 of 33)	LOC127361597
CAJNNU010000003.1	NW_026136703.1	3	CAJNNU010000003.1:11844083	11844083	A	B	0.393939	0.524926	0.0559695	6.67323e-21	5.60788e-16	9.32937	23.3885	intron (XM_051396336.1, intron 20 of 33)	LOC127361597
CAJNNU010000003.1	NW_026136703.1	3	CAJNNU010000003.1:11845247	11845247	A	B	0.393939	0.524926	0.0559695	6.67323e-21	5.60788e-16	9.32937	23.3885	exon (XM_051396333.1, exon 23 of 45)	LOC127361597
CAJNNU010000003.1	NW_026136703.1	3	CAJNNU010000003.1:11846106	11846106	A	B	0.393939	0.524926	0.0559695	6.67323e-21	5.60788e-16	9.32937	23.3885	intron (XM_051396336.1, intron 22 of 33)	LOC127361597
CAJNNU010000003.1	NW_026136703.1	3	CAJNNU010000003.1:6929097	6929097	A	B	0.469697	0.513832	0.0528302	2.33397e-22	3.5106e-17	9.32599	23.38	Intergenic	LOC127357638
CAJNNU010000003.1	NW_026136703.1	3	CAJNNU010000003.1:6929599	6929599	A	B	0.469697	0.513832	0.0528302	2.33397e-22	3.5106e-17	9.32599	23.38	Intergenic	LOC127357638
CAJNNU010000003.1	NW_026136703.1	3	CAJNNU010000003.1:5233146	5233146	A	B	0.384343	-0.527168	0.0671119	3.99582e-15	9.58878e-11	9.32538	23.3785	Intergenic	LOC127361492
CAJNNU010000003.1	NW_026136703.1	3	CAJNNU010000003.1:14117845	14117845	A	B	0.462626	0.514268	0.0545957	4.529e-21	3.99421e-16	9.32388	23.3747	Intergenic	LOC127359853
CAJNNU010000003.1	NW_026136703.1	3	CAJNNU010000003.1:6207998	6207998	A	B	0.327778	0.546236	0.0605727	1.9181e-19	1.09174e-14	9.32318	23.373	intron (XM_051392307.1, intron 5 of 7)	LOC127358793
CAJNNU010000003.1	NW_026136703.1	3	CAJNNU010000003.1:11486456	11486456	A	B	0.464141	-0.514095	0.0578064	5.92689e-19	2.98075e-14	9.32176	23.3694	intron (XM_051396180.1, intron 1 of 14)	LOC127361500
CAJNNU010000003.1	NW_026136703.1	3	CAJNNU010000003.1:9682686	9682686	A	B	0.446465	0.515704	0.0550334	7.20144e-21	5.9348e-16	9.32061	23.3665	intron (XM_051391711.1, intron 5 of 16)	LOC127358541
CAJNNU010000003.1	NW_026136703.1	3	CAJNNU010000003.1:7255835	7255835	A	B	0.319192	-0.549931	0.0662739	1.06015e-16	3.52315e-12	9.31974	23.3643	Intergenic	LOC127357825
CAJNNU010000003.1	NW_026136703.1	3	CAJNNU010000003.1:7255837	7255837	A	B	0.319192	-0.549931	0.0662739	1.06015e-16	3.52315e-12	9.31974	23.3643	Intergenic	LOC127357825
CAJNNU010000003.1	NW_026136703.1	3	CAJNNU010000003.1:7256311	7256311	A	B	0.319192	-0.549931	0.0662739	1.06015e-16	3.52315e-12	9.31974	23.3643	Intergenic	LOC127357825
CAJNNU010000003.1	NW_026136703.1	3	CAJNNU010000003.1:7100096	7100096	A	B	0.455556	0.514748	0.054593	4.14677e-21	3.67363e-16	9.31955	23.3639	intron (XM_051389979.1, intron 1 of 9)	LOC127357638
CAJNNU010000003.1	NW_026136703.1	3	CAJNNU010000003.1:6930486	6930486	A	B	0.381313	0.52776	0.0542466	2.27034e-22	3.4254e-17	9.31829	23.3607	Intergenic	LOC127357638
CAJNNU010000003.1	NW_026136703.1	3	CAJNNU010000003.1:11968313	11968313	A	B	0.454545	0.514792	0.0534058	5.45832e-22	6.73326e-17	9.31773	23.3593	promoter-TSS (XM_051389842.1)	LOC127357549
CAJNNU010000003.1	NW_026136703.1	3	CAJNNU010000003.1:13722505	13722505	B	A	0.474747	0.51325	0.0557885	3.58188e-20	2.4496e-15	9.31536	23.3533	Intergenic	LOC127355316
CAJNNU010000003.1	NW_026136703.1	3	CAJNNU010000003.1:6611847	6611847	A	B	0.454545	0.514698	0.0551603	1.04922e-20	8.28473e-16	9.31433	23.3508	Intergenic	LOC127361540
CAJNNU010000003.1	NW_026136703.1	3	CAJNNU010000003.1:6611938	6611938	A	B	0.454545	0.514698	0.0551603	1.04922e-20	8.28473e-16	9.31433	23.3508	Intergenic	LOC127361540
CAJNNU010000003.1	NW_026136703.1	3	CAJNNU010000003.1:6612017	6612017	A	B	0.454545	0.514698	0.0551603	1.04922e-20	8.28473e-16	9.31433	23.3508	Intergenic	LOC127361540
CAJNNU010000003.1	NW_026136703.1	3	CAJNNU010000003.1:6612411	6612411	A	B	0.454545	0.514698	0.0551603	1.04922e-20	8.28473e-16	9.31433	23.3508	Intergenic	LOC127361540
CAJNNU010000003.1	NW_026136703.1	3	CAJNNU010000003.1:7750875	7750875	A	B	0.324242	0.547491	0.0588531	1.3697e-20	1.05188e-15	9.31376	23.3494	exon (XM_051390111.1, exon 2 of 18)	LOC127357714
CAJNNU010000003.1	NW_026136703.1	3	CAJNNU010000003.1:8634230	8634230	B	A	0.495455	-0.512546	0.0553768	2.1301e-20	1.56948e-15	9.31281	23.347	exon (XM_051396435.1, exon 16 of 17)	LOC127359665
CAJNNU010000003.1	NW_026136703.1	3	CAJNNU010000003.1:12612143	12612143	A	B	0.462626	-0.51393	0.054881	7.64597e-21	6.28529e-16	9.31162	23.344	intron (XM_051389162.1, intron 7 of 10)	LOC127357011
CAJNNU010000003.1	NW_026136703.1	3	CAJNNU010000003.1:5325053	5325053	A	B	0.372222	0.530051	0.058331	1.01853e-19	6.25464e-15	9.3101	23.3402	Intergenic	LOC127360122
CAJNNU010000003.1	NW_026136703.1	3	CAJNNU010000003.1:5325888	5325888	A	B	0.372222	0.530051	0.058331	1.01853e-19	6.25464e-15	9.3101	23.3402	Intergenic	LOC127360122
CAJNNU010000003.1	NW_026136703.1	3	CAJNNU010000003.1:14999149	14999149	A	B	0.467172	0.513519	0.0560935	5.45125e-20	3.55689e-15	9.30867	23.3366	intron (XM_051381283.1, intron 10 of 20)	LOC127352677
CAJNNU010000003.1	NW_026136703.1	3	CAJNNU010000003.1:14871156	14871156	A	B	0.435354	0.516722	0.0552436	8.47709e-21	6.84797e-16	9.30772	23.3342	promoter-TSS (XM_051395931.1)	LOC127361366
CAJNNU010000003.1	NW_026136703.1	3	CAJNNU010000003.1:9617475	9617475	A	B	0.439899	0.516099	0.0541337	1.51639e-21	1.5922e-16	9.30671	23.3317	intron (XM_051391711.1, intron 3 of 16)	LOC127358541
CAJNNU010000003.1	NW_026136703.1	3	CAJNNU010000003.1:6560274	6560274	A	B	0.444949	0.515489	0.0559809	3.31298e-20	2.28804e-15	9.30664	23.3315	Intergenic	LOC127361540
CAJNNU010000003.1	NW_026136703.1	3	CAJNNU010000003.1:6576303	6576303	A	B	0.444444	0.515538	0.0554105	1.35292e-20	1.03981e-15	9.3063	23.3306	Intergenic	LOC127361540
CAJNNU010000003.1	NW_026136703.1	3	CAJNNU010000003.1:9637203	9637203	A	B	0.335859	0.542396	0.0606273	3.67287e-19	1.93967e-14	9.30596	23.3298	intron (XM_051391711.1, intron 3 of 16)	LOC127358541
CAJNNU010000003.1	NW_026136703.1	3	CAJNNU010000003.1:11265791	11265791	A	B	0.412626	-0.520324	0.0551028	3.62987e-21	3.31143e-16	9.30529	23.3281	intron (XM_051392380.1, intron 15 of 16)	LOC127358873
CAJNNU010000003.1	NW_026136703.1	3	CAJNNU010000003.1:11274056	11274056	A	B	0.415657	-0.51975	0.0545235	1.53408e-21	1.60905e-16	9.30471	23.3266	Intergenic	LOC127361392
CAJNNU010000003.1	NW_026136703.1	3	CAJNNU010000003.1:6512711	6512711	A	B	0.440404	0.515853	0.0565138	6.98305e-20	4.43826e-15	9.30012	23.3151	exon (XM_051396239.1, exon 4 of 6)	LOC127361540
CAJNNU010000003.1	NW_026136703.1	3	CAJNNU010000003.1:11590718	11590718	A	B	0.480808	0.512524	0.0531881	5.6312e-22	6.88589e-17	9.29906	23.3125	Intergenic	LOC127361474
CAJNNU010000003.1	NW_026136703.1	3	CAJNNU010000003.1:6577860	6577860	A	B	0.476263	0.512692	0.0544999	5.0953e-21	4.43383e-16	9.29788	23.3095	Intergenic	LOC127361540
CAJNNU010000003.1	NW_026136703.1	3	CAJNNU010000003.1:11859858	11859858	A	B	0.446465	0.51502	0.055419	1.49731e-20	1.14511e-15	9.2959	23.3046	promoter-TSS (XM_051396340.1)	LOC127361597
CAJNNU010000003.1	NW_026136703.1	3	CAJNNU010000003.1:6589258	6589258	A	B	0.473232	0.512771	0.0542285	3.2069e-21	2.96838e-16	9.29504	23.3024	Intergenic	LOC127361540
CAJNNU010000003.1	NW_026136703.1	3	CAJNNU010000003.1:12675437	12675437	A	B	0.433333	-0.516609	0.0539927	1.0885e-21	1.20212e-16	9.29361	23.2988	intron (XM_051391049.1, intron 7 of 7)	LOC127358163
CAJNNU010000003.1	NW_026136703.1	3	CAJNNU010000003.1:8156007	8156007	A	B	0.289394	0.564517	0.0649125	3.42021e-18	1.49874e-13	9.29358	23.2988	Intergenic	LOC127360091
CAJNNU010000003.1	NW_026136703.1	3	CAJNNU010000003.1:14091542	14091542	A	B	0.34596	0.537982	0.0585443	3.95344e-20	2.67942e-15	9.28702	23.2823	intron (XR_007882990.1, intron 4 of 4)	LOC127359853
CAJNNU010000003.1	NW_026136703.1	3	CAJNNU010000003.1:9812108	9812108	A	B	0.359091	0.533298	0.0582909	5.75142e-20	3.73535e-15	9.28221	23.2703	TTS (XM_051391736.1)	LOC127358573
CAJNNU010000003.1	NW_026136703.1	3	CAJNNU010000003.1:9814229	9814229	A	B	0.359091	0.533298	0.0582909	5.75142e-20	3.73535e-15	9.28221	23.2703	Intergenic	LOC127358573
CAJNNU010000003.1	NW_026136703.1	3	CAJNNU010000003.1:9814239	9814239	A	B	0.359091	0.533298	0.0582909	5.75142e-20	3.73535e-15	9.28221	23.2703	Intergenic	LOC127358573
CAJNNU010000003.1	NW_026136703.1	3	CAJNNU010000003.1:9816458	9816458	A	B	0.359091	0.533298	0.0582909	5.75142e-20	3.73535e-15	9.28221	23.2703	Intergenic	LOC127358573
CAJNNU010000003.1	NW_026136703.1	3	CAJNNU010000003.1:12121069	12121069	A	B	0.331313	0.543512	0.0601094	1.5378e-19	8.9396e-15	9.28091	23.267	intron (XM_051395960.1, intron 1 of 3)	LOC127361383
CAJNNU010000003.1	NW_026136703.1	3	CAJNNU010000003.1:14281867	14281867	A	B	0.479798	-0.511941	0.0548057	9.54132e-21	7.6198e-16	9.27643	23.2558	promoter-TSS (XM_051396103.1)	LOC127361461
CAJNNU010000003.1	NW_026136703.1	3	CAJNNU010000003.1:14282010	14282010	A	B	0.479798	-0.511941	0.0548057	9.54132e-21	7.6198e-16	9.27643	23.2558	intron (XM_051396113.1, intron 1 of 3)	LOC127361461
CAJNNU010000003.1	NW_026136703.1	3	CAJNNU010000003.1:14281815	14281815	A	B	0.479293	-0.511955	0.0548895	1.08889e-20	8.57725e-16	9.27617	23.2551	promoter-TSS (XM_051396103.1)	LOC127361461
CAJNNU010000003.1	NW_026136703.1	3	CAJNNU010000003.1:14281878	14281878	B	A	0.479293	-0.511955	0.0548895	1.08889e-20	8.57725e-16	9.27617	23.2551	promoter-TSS (XM_051396103.1)	LOC127361461
CAJNNU010000003.1	NW_026136703.1	3	CAJNNU010000003.1:17796023	17796023	A	B	0.439899	0.515236	0.0570877	1.79146e-19	1.02923e-14	9.27561	23.2537	Intergenic	LOC127361527
CAJNNU010000003.1	NW_026136703.1	3	CAJNNU010000003.1:13110665	13110665	A	B	0.393939	0.523367	0.0565638	2.18929e-20	1.60826e-15	9.27404	23.2498	intron (XM_051390415.1, intron 4 of 21)	LOC127357846
CAJNNU010000003.1	NW_026136703.1	3	CAJNNU010000003.1:6664465	6664465	A	B	0.394949	0.523113	0.0529953	5.56512e-23	1.17876e-17	9.27331	23.2479	Intergenic	LOC127361540
CAJNNU010000003.1	NW_026136703.1	3	CAJNNU010000003.1:9594781	9594781	A	B	0.458081	-0.513238	0.0537054	1.21763e-21	1.3268e-16	9.2731	23.2474	promoter-TSS (XM_051391839.1)	LOC127358541
CAJNNU010000003.1	NW_026136703.1	3	CAJNNU010000003.1:14213906	14213906	B	A	0.485354	-0.511549	0.0535708	1.30933e-21	1.4103e-16	9.26942	23.2382	intron (XM_051396113.1, intron 1 of 3)	LOC127361464
CAJNNU010000003.1	NW_026136703.1	3	CAJNNU010000003.1:5324328	5324328	A	B	0.372727	0.528739	0.058322	1.23622e-19	7.44689e-15	9.26917	23.2376	Intergenic	LOC127360122
CAJNNU010000003.1	NW_026136703.1	3	CAJNNU010000003.1:5324608	5324608	A	B	0.372727	0.528739	0.058322	1.23622e-19	7.44689e-15	9.26917	23.2376	Intergenic	LOC127360122
CAJNNU010000003.1	NW_026136703.1	3	CAJNNU010000003.1:5325141	5325141	A	B	0.372727	0.528739	0.058322	1.23622e-19	7.44689e-15	9.26917	23.2376	Intergenic	LOC127360122
CAJNNU010000003.1	NW_026136703.1	3	CAJNNU010000003.1:5325226	5325226	A	B	0.372727	0.528739	0.058322	1.23622e-19	7.44689e-15	9.26917	23.2376	Intergenic	LOC127360122
CAJNNU010000003.1	NW_026136703.1	3	CAJNNU010000003.1:5325665	5325665	A	B	0.372727	0.528739	0.058322	1.23622e-19	7.44689e-15	9.26917	23.2376	Intergenic	LOC127360122
CAJNNU010000003.1	NW_026136703.1	3	CAJNNU010000003.1:10754276	10754276	A	B	0.339394	0.539908	0.0606774	5.68582e-19	2.87425e-14	9.26823	23.2352	TTS (XM_051386349.1)	LOC127355550
CAJNNU010000003.1	NW_026136703.1	3	CAJNNU010000003.1:8639953	8639953	A	B	0.469697	-0.51221	0.0541894	3.31733e-21	3.05473e-16	9.2672	23.2326	intron (XM_051396438.1, intron 1 of 14)	LOC127361640
CAJNNU010000003.1	NW_026136703.1	3	CAJNNU010000003.1:13764732	13764732	A	B	0.344444	0.537872	0.0614685	2.12663e-18	9.66438e-14	9.26397	23.2245	Intergenic	LOC127361394
CAJNNU010000003.1	NW_026136703.1	3	CAJNNU010000003.1:11718977	11718977	A	B	0.433838	0.515667	0.0534789	5.29147e-22	6.58542e-17	9.26228	23.2203	intron (XM_051396128.1, intron 12 of 30)	LOC127361471
CAJNNU010000003.1	NW_026136703.1	3	CAJNNU010000003.1:6554734	6554734	A	B	0.459091	0.512833	0.0545457	5.35893e-21	4.63854e-16	9.26159	23.2186	Intergenic	LOC127361540
CAJNNU010000003.1	NW_026136703.1	3	CAJNNU010000003.1:14632971	14632971	A	B	0.410606	0.519472	0.0576068	1.92331e-19	1.09237e-14	9.26117	23.2175	intron (XM_051396314.1, intron 5 of 7)	LOC127361583
CAJNNU010000003.1	NW_026136703.1	3	CAJNNU010000003.1:11898307	11898307	A	B	0.463636	0.512419	0.0543065	3.88438e-21	3.49165e-16	9.25972	23.2139	promoter-TSS (XM_051393952.1)	LOC127359798
CAJNNU010000003.1	NW_026136703.1	3	CAJNNU010000003.1:11839863	11839863	A	B	0.395455	0.522607	0.0559818	1.00697e-20	8.02217e-16	9.25949	23.2133	intron (XM_051396336.1, intron 15 of 33)	LOC127361597
CAJNNU010000003.1	NW_026136703.1	3	CAJNNU010000003.1:11842029	11842029	A	B	0.395455	0.522607	0.0559818	1.00697e-20	8.02217e-16	9.25949	23.2133	intron (XM_051396336.1, intron 16 of 33)	LOC127361597
CAJNNU010000003.1	NW_026136703.1	3	CAJNNU010000003.1:9904897	9904897	A	B	0.463131	-0.512362	0.0530294	4.37885e-22	5.60615e-17	9.25629	23.2053	intron (XM_051391660.1, intron 4 of 20)	LOC127358496
CAJNNU010000003.1	NW_026136703.1	3	CAJNNU010000003.1:9907499	9907499	A	B	0.463131	-0.512362	0.0530294	4.37885e-22	5.60615e-17	9.25629	23.2053	intron (XM_051391660.1, intron 4 of 20)	LOC127358496
CAJNNU010000003.1	NW_026136703.1	3	CAJNNU010000003.1:9907830	9907830	A	B	0.463131	-0.512362	0.0530294	4.37885e-22	5.60615e-17	9.25629	23.2053	intron (XM_051391660.1, intron 4 of 20)	LOC127358496
CAJNNU010000003.1	NW_026136703.1	3	CAJNNU010000003.1:9907878	9907878	A	B	0.463131	-0.512362	0.0530294	4.37885e-22	5.60615e-17	9.25629	23.2053	intron (XM_051391660.1, intron 4 of 20)	LOC127358496
CAJNNU010000003.1	NW_026136703.1	3	CAJNNU010000003.1:9908397	9908397	A	B	0.463131	-0.512362	0.0530294	4.37885e-22	5.60615e-17	9.25629	23.2053	intron (XM_051391660.1, intron 4 of 20)	LOC127358496
CAJNNU010000003.1	NW_026136703.1	3	CAJNNU010000003.1:9908708	9908708	A	B	0.463131	-0.512362	0.0530294	4.37885e-22	5.60615e-17	9.25629	23.2053	intron (XM_051391660.1, intron 4 of 20)	LOC127358496
CAJNNU010000003.1	NW_026136703.1	3	CAJNNU010000003.1:9910921	9910921	A	B	0.463131	-0.512362	0.0530294	4.37885e-22	5.60615e-17	9.25629	23.2053	intron (XM_051391660.1, intron 4 of 20)	LOC127358496
CAJNNU010000003.1	NW_026136703.1	3	CAJNNU010000003.1:17255803	17255803	A	B	0.366667	0.530149	0.0604783	1.85223e-18	8.51604e-14	9.25573	23.2039	TTS (XM_051388843.1)	trnak-uuu-2
CAJNNU010000003.1	NW_026136703.1	3	CAJNNU010000003.1:6704148	6704148	A	B	0.470202	-0.511852	0.052799	3.18612e-22	4.44374e-17	9.25538	23.203	Intergenic	LOC127361540
CAJNNU010000003.1	NW_026136703.1	3	CAJNNU010000003.1:15868920	15868920	A	B	0.484848	0.511067	0.0576706	7.87188e-19	3.87935e-14	9.2514	23.193	intron (XM_051395294.1, intron 18 of 31)	LOC127360869
CAJNNU010000003.1	NW_026136703.1	3	CAJNNU010000003.1:6527537	6527537	A	B	0.459091	0.512503	0.0545342	5.57012e-21	4.81285e-16	9.24968	23.1887	Intergenic	LOC127361540
CAJNNU010000003.1	NW_026136703.1	3	CAJNNU010000003.1:6622370	6622370	A	B	0.421212	0.517206	0.0549864	5.15088e-21	4.47822e-16	9.24822	23.185	Intergenic	LOC127361540
CAJNNU010000003.1	NW_026136703.1	3	CAJNNU010000003.1:14189554	14189554	A	B	0.470202	0.511639	0.0550576	1.50277e-20	1.14779e-15	9.24768	23.1837	Intergenic	LOC127361464
CAJNNU010000003.1	NW_026136703.1	3	CAJNNU010000003.1:6330147	6330147	A	B	0.474747	0.511353	0.0541923	3.87661e-21	3.48786e-16	9.24662	23.181	intron (XM_051392197.1, intron 20 of 22)	LOC127358790
CAJNNU010000003.1	NW_026136703.1	3	CAJNNU010000003.1:5306303	5306303	A	B	0.383333	0.525126	0.0553754	2.47031e-21	2.37745e-16	9.2441	23.1747	Intergenic	LOC127360122
CAJNNU010000003.1	NW_026136703.1	3	CAJNNU010000003.1:14624268	14624268	A	B	0.425758	0.516297	0.0567243	8.87915e-20	5.50425e-15	9.24204	23.1695	promoter-TSS (XM_051396320.1)	LOC127361587
CAJNNU010000003.1	NW_026136703.1	3	CAJNNU010000003.1:14624274	14624274	A	B	0.425758	0.516297	0.0567243	8.87915e-20	5.50425e-15	9.24204	23.1695	promoter-TSS (XM_051396320.1)	LOC127361587
CAJNNU010000003.1	NW_026136703.1	3	CAJNNU010000003.1:6575835	6575835	A	B	0.443434	0.513867	0.0552446	1.38251e-20	1.06089e-15	9.24183	23.169	Intergenic	LOC127361540
CAJNNU010000003.1	NW_026136703.1	3	CAJNNU010000003.1:9743397	9743397	A	B	0.312121	0.550888	0.0624718	1.16327e-18	5.5568e-14	9.24001	23.1645	exon (XM_051391711.1, exon 17 of 17)	LOC127358622
CAJNNU010000003.1	NW_026136703.1	3	CAJNNU010000003.1:9927072	9927072	A	B	0.464646	-0.51176	0.0530384	4.97038e-22	6.23328e-17	9.23861	23.1609	intron (XM_051391660.1, intron 4 of 20)	LOC127358690
CAJNNU010000003.1	NW_026136703.1	3	CAJNNU010000003.1:6953588	6953588	A	B	0.439899	0.514193	0.0542865	2.74975e-21	2.60799e-16	9.2381	23.1597	Intergenic	LOC127357638
CAJNNU010000003.1	NW_026136703.1	3	CAJNNU010000003.1:9592058	9592058	A	B	0.460101	-0.512083	0.0534691	9.97374e-22	1.11805e-16	9.23756	23.1583	intron (XM_051391839.1, intron 3 of 5)	LOC127358612
CAJNNU010000003.1	NW_026136703.1	3	CAJNNU010000003.1:9811908	9811908	A	B	0.359091	0.531962	0.0580896	5.30628e-20	3.47386e-15	9.23577	23.1538	TTS (XM_051391736.1)	LOC127358573
CAJNNU010000003.1	NW_026136703.1	3	CAJNNU010000003.1:11964049	11964049	A	B	0.333838	0.541151	0.061883	2.23515e-18	1.01434e-13	9.23556	23.1533	intron (XM_051389851.1, intron 3 of 22)	LOC127357549
CAJNNU010000003.1	NW_026136703.1	3	CAJNNU010000003.1:13781249	13781249	A	B	0.361111	0.531227	0.0603079	1.26741e-18	6.01326e-14	9.23288	23.1466	Intergenic	LOC127361394
CAJNNU010000003.1	NW_026136703.1	3	CAJNNU010000003.1:13407542	13407542	A	B	0.5	0.510307	0.0532618	9.60066e-22	1.08471e-16	9.23238	23.1453	exon (XR_007882385.1, exon 5 of 5)	LOC127358151
CAJNNU010000003.1	NW_026136703.1	3	CAJNNU010000003.1:11612086	11612086	A	B	0.335859	0.540126	0.0601078	2.565e-19	1.41797e-14	9.22823	23.1349	TTS (XM_051396140.1)	LOC127361475
CAJNNU010000003.1	NW_026136703.1	3	CAJNNU010000003.1:9723459	9723459	A	B	0.34596	0.536272	0.0590796	1.11497e-19	6.7958e-15	9.22808	23.1345	exon (XM_051391674.1, exon 8 of 8)	LOC127358622
CAJNNU010000003.1	NW_026136703.1	3	CAJNNU010000003.1:9725178	9725178	A	B	0.34596	0.536272	0.0590796	1.11497e-19	6.7958e-15	9.22808	23.1345	TTS (XM_051391674.1)	LOC127358622
CAJNNU010000003.1	NW_026136703.1	3	CAJNNU010000003.1:11715929	11715929	A	B	0.40202	0.520252	0.0555417	7.47146e-21	6.14699e-16	9.22726	23.1325	intron (XM_051396128.1, intron 12 of 30)	LOC127361471
CAJNNU010000003.1	NW_026136703.1	3	CAJNNU010000003.1:6575413	6575413	A	B	0.444444	0.51333	0.0556734	2.96059e-20	2.09483e-15	9.22675	23.1312	Intergenic	LOC127361540
CAJNNU010000003.1	NW_026136703.1	3	CAJNNU010000003.1:10765386	10765386	A	B	0.472727	0.510823	0.0544955	7.00506e-21	5.80811e-16	9.22354	23.1232	intron (XM_051386296.1, intron 17 of 19)	LOC127355550
CAJNNU010000003.1	NW_026136703.1	3	CAJNNU010000003.1:6051634	6051634	A	B	0.465657	0.511264	0.0534522	1.12317e-21	1.23762e-16	9.22332	23.1226	TTS (XM_051395754.1)	LOC127359027
CAJNNU010000003.1	NW_026136703.1	3	CAJNNU010000003.1:11950183	11950183	A	B	0.45101	0.512484	0.0532891	6.77471e-22	8.15204e-17	9.22193	23.1191	exon (XM_051389818.1, exon 23 of 23)	LOC127358293
CAJNNU010000003.1	NW_026136703.1	3	CAJNNU010000003.1:6665981	6665981	A	B	0.40202	-0.520062	0.0689392	4.5652e-14	8.39345e-10	9.22052	23.1156	Intergenic	LOC127361540
CAJNNU010000003.1	NW_026136703.1	3	CAJNNU010000003.1:6666000	6666000	A	B	0.40202	-0.520062	0.0689392	4.5652e-14	8.39345e-10	9.22052	23.1156	Intergenic	LOC127361540
CAJNNU010000003.1	NW_026136703.1	3	CAJNNU010000003.1:6666039	6666039	A	B	0.40202	-0.520062	0.0689392	4.5652e-14	8.39345e-10	9.22052	23.1156	Intergenic	LOC127361540
CAJNNU010000003.1	NW_026136703.1	3	CAJNNU010000003.1:14682729	14682729	A	B	0.326768	0.54364	0.0608162	3.92519e-19	2.05741e-14	9.22015	23.1147	Intergenic	LOC127361673
CAJNNU010000003.1	NW_026136703.1	3	CAJNNU010000003.1:6654108	6654108	A	B	0.426263	0.515594	0.0545923	3.57278e-21	3.26543e-16	9.2197	23.1135	Intergenic	LOC127361540
CAJNNU010000003.1	NW_026136703.1	3	CAJNNU010000003.1:16589934	16589934	A	B	0.312626	0.549933	0.0636649	5.72369e-18	2.38757e-13	9.21613	23.1046	intron (XM_051387190.1, intron 18 of 36)	LOC127355890
CAJNNU010000003.1	NW_026136703.1	3	CAJNNU010000003.1:7265059	7265059	A	B	0.406061	0.519088	0.0565248	4.17867e-20	2.80493e-15	9.21565	23.1034	Intergenic	LOC127357825
CAJNNU010000003.1	NW_026136703.1	3	CAJNNU010000003.1:11958161	11958161	A	B	0.45101	0.512284	0.0534024	8.56357e-22	9.85709e-17	9.21474	23.1011	intron (XM_051389851.1, intron 12 of 22)	LOC127357549
CAJNNU010000003.1	NW_026136703.1	3	CAJNNU010000003.1:6548902	6548902	A	B	0.361111	0.530642	0.0591643	2.9933e-19	1.62183e-14	9.21256	23.0956	Intergenic	LOC127361540
CAJNNU010000003.1	NW_026136703.1	3	CAJNNU010000003.1:6303664	6303664	A	B	0.474747	0.510249	0.054179	4.60526e-21	4.04329e-16	9.20674	23.081	intron (XM_051392128.1, intron 14 of 18)	LOC127358869
CAJNNU010000003.1	NW_026136703.1	3	CAJNNU010000003.1:14008606	14008606	A	B	0.442929	-0.512918	0.054328	3.68726e-21	3.32665e-16	9.20558	23.0781	Intergenic	LOC127359852
CAJNNU010000003.1	NW_026136703.1	3	CAJNNU010000003.1:14009467	14009467	A	B	0.442929	-0.512918	0.054328	3.68726e-21	3.32665e-16	9.20558	23.0781	Intergenic	LOC127359852
CAJNNU010000003.1	NW_026136703.1	3	CAJNNU010000003.1:14009864	14009864	A	B	0.442929	-0.512918	0.054328	3.68726e-21	3.32665e-16	9.20558	23.0781	Intergenic	LOC127359852
CAJNNU010000003.1	NW_026136703.1	3	CAJNNU010000003.1:14011567	14011567	A	B	0.442929	-0.512918	0.054328	3.68726e-21	3.32665e-16	9.20558	23.0781	Intergenic	LOC127359852
CAJNNU010000003.1	NW_026136703.1	3	CAJNNU010000003.1:14011744	14011744	A	B	0.442929	-0.512918	0.054328	3.68726e-21	3.32665e-16	9.20558	23.0781	Intergenic	LOC127359852
CAJNNU010000003.1	NW_026136703.1	3	CAJNNU010000003.1:14012126	14012126	A	B	0.442929	-0.512918	0.054328	3.68726e-21	3.32665e-16	9.20558	23.0781	Intergenic	LOC127359852
CAJNNU010000003.1	NW_026136703.1	3	CAJNNU010000003.1:14013187	14013187	A	B	0.442929	-0.512918	0.054328	3.68726e-21	3.32665e-16	9.20558	23.0781	Intergenic	LOC127359852
CAJNNU010000003.1	NW_026136703.1	3	CAJNNU010000003.1:14013201	14013201	A	B	0.442929	-0.512918	0.054328	3.68726e-21	3.32665e-16	9.20558	23.0781	Intergenic	LOC127359852
CAJNNU010000003.1	NW_026136703.1	3	CAJNNU010000003.1:14015449	14015449	A	B	0.442929	-0.512918	0.054328	3.68726e-21	3.32665e-16	9.20558	23.0781	Intergenic	LOC127359852
CAJNNU010000003.1	NW_026136703.1	3	CAJNNU010000003.1:6615751	6615751	A	B	0.44899	0.512236	0.0544829	5.36497e-21	4.63968e-16	9.20549	23.0779	Intergenic	LOC127361540
CAJNNU010000003.1	NW_026136703.1	3	CAJNNU010000003.1:6890114	6890114	A	B	0.446465	-0.512388	0.0536374	1.26233e-21	1.36791e-16	9.20113	23.067	Intergenic	LOC127357638
CAJNNU010000003.1	NW_026136703.1	3	CAJNNU010000003.1:6890115	6890115	A	B	0.446465	-0.512388	0.0536374	1.26233e-21	1.36791e-16	9.20113	23.067	Intergenic	LOC127357638
CAJNNU010000003.1	NW_026136703.1	3	CAJNNU010000003.1:11951493	11951493	A	B	0.45	0.511944	0.053441	9.74169e-22	1.09812e-16	9.19879	23.0611	exon (XM_051389818.1, exon 23 of 23)	LOC127358293
CAJNNU010000003.1	NW_026136703.1	3	CAJNNU010000003.1:6567572	6567572	A	B	0.458586	0.511067	0.0546163	8.17162e-21	6.62302e-16	9.19638	23.0551	Intergenic	LOC127361540
CAJNNU010000003.1	NW_026136703.1	3	CAJNNU010000003.1:6568819	6568819	A	B	0.458586	0.511067	0.0546163	8.17162e-21	6.62302e-16	9.19638	23.0551	Intergenic	LOC127361540
CAJNNU010000003.1	NW_026136703.1	3	CAJNNU010000003.1:6569338	6569338	A	B	0.458586	0.511067	0.0546163	8.17162e-21	6.62302e-16	9.19638	23.0551	Intergenic	LOC127361540
CAJNNU010000003.1	NW_026136703.1	3	CAJNNU010000003.1:6569511	6569511	A	B	0.458586	0.511067	0.0546163	8.17162e-21	6.62302e-16	9.19638	23.0551	Intergenic	LOC127361540
CAJNNU010000003.1	NW_026136703.1	3	CAJNNU010000003.1:6569725	6569725	A	B	0.458586	0.511067	0.0546163	8.17162e-21	6.62302e-16	9.19638	23.0551	Intergenic	LOC127361540
CAJNNU010000003.1	NW_026136703.1	3	CAJNNU010000003.1:6571450	6571450	A	B	0.458586	0.511067	0.0546163	8.17162e-21	6.62302e-16	9.19638	23.0551	Intergenic	LOC127361540
CAJNNU010000003.1	NW_026136703.1	3	CAJNNU010000003.1:6571451	6571451	A	B	0.458586	0.511067	0.0546163	8.17162e-21	6.62302e-16	9.19638	23.0551	Intergenic	LOC127361540
CAJNNU010000003.1	NW_026136703.1	3	CAJNNU010000003.1:6571723	6571723	A	B	0.458586	0.511067	0.0546163	8.17162e-21	6.62302e-16	9.19638	23.0551	Intergenic	LOC127361540
CAJNNU010000003.1	NW_026136703.1	3	CAJNNU010000003.1:6572336	6572336	A	B	0.458586	0.511067	0.0546163	8.17162e-21	6.62302e-16	9.19638	23.0551	Intergenic	LOC127361540
CAJNNU010000003.1	NW_026136703.1	3	CAJNNU010000003.1:6573108	6573108	A	B	0.458586	0.511067	0.0546163	8.17162e-21	6.62302e-16	9.19638	23.0551	Intergenic	LOC127361540
CAJNNU010000003.1	NW_026136703.1	3	CAJNNU010000003.1:10764724	10764724	A	B	0.468687	0.510285	0.0540892	3.94159e-21	3.52691e-16	9.19538	23.0526	intron (XM_051386296.1, intron 17 of 19)	LOC127355550
CAJNNU010000003.1	NW_026136703.1	3	CAJNNU010000003.1:13582429	13582429	A	B	0.443434	-0.512511	0.0540267	2.39495e-21	2.314e-16	9.19312	23.0469	intron (XM_051391332.1, intron 1 of 11)	LOC127358316
CAJNNU010000003.1	NW_026136703.1	3	CAJNNU010000003.1:13583195	13583195	A	B	0.443434	-0.512511	0.0540267	2.39495e-21	2.314e-16	9.19312	23.0469	intron (XM_051391332.1, intron 1 of 11)	LOC127358316
CAJNNU010000003.1	NW_026136703.1	3	CAJNNU010000003.1:13583213	13583213	A	B	0.443434	-0.512511	0.0540267	2.39495e-21	2.314e-16	9.19312	23.0469	intron (XM_051391332.1, intron 1 of 11)	LOC127358316
CAJNNU010000003.1	NW_026136703.1	3	CAJNNU010000003.1:13583239	13583239	A	B	0.443434	-0.512511	0.0540267	2.39495e-21	2.314e-16	9.19312	23.0469	intron (XM_051391332.1, intron 1 of 11)	LOC127358316
CAJNNU010000003.1	NW_026136703.1	3	CAJNNU010000003.1:13589616	13589616	A	B	0.443434	-0.512511	0.0540267	2.39495e-21	2.314e-16	9.19312	23.0469	intron (XM_051391332.1, intron 1 of 11)	LOC127358316
CAJNNU010000003.1	NW_026136703.1	3	CAJNNU010000003.1:13594656	13594656	A	B	0.442929	-0.512559	0.0541087	2.72535e-21	2.59237e-16	9.1927	23.0459	intron (XM_051391332.1, intron 1 of 11)	LOC127358316
CAJNNU010000003.1	NW_026136703.1	3	CAJNNU010000003.1:11860261	11860261	A	B	0.45404	-0.51135	0.0546897	8.76248e-21	7.06687e-16	9.19184	23.0437	promoter-TSS (XM_051396339.1)	LOC127361598
CAJNNU010000003.1	NW_026136703.1	3	CAJNNU010000003.1:10019379	10019379	A	B	0.407071	0.518118	0.0571749	1.28082e-19	7.63118e-15	9.18842	23.0351	Intergenic	LOC127358580
CAJNNU010000003.1	NW_026136703.1	3	CAJNNU010000003.1:11956014	11956014	A	B	0.45	0.511651	0.053421	9.92196e-22	1.11587e-16	9.18827	23.0347	intron (XM_051389851.1, intron 15 of 22)	LOC127357549
CAJNNU010000003.1	NW_026136703.1	3	CAJNNU010000003.1:14281812	14281812	A	B	0.478788	-0.509539	0.054843	1.53042e-20	1.16347e-15	9.18805	23.0342	promoter-TSS (XM_051396103.1)	LOC127361461
CAJNNU010000003.1	NW_026136703.1	3	CAJNNU010000003.1:14281960	14281960	A	B	0.478788	-0.509539	0.054843	1.53042e-20	1.16347e-15	9.18805	23.0342	intron (XM_051396113.1, intron 1 of 3)	LOC127361461
CAJNNU010000003.1	NW_026136703.1	3	CAJNNU010000003.1:14282053	14282053	A	B	0.478788	-0.509539	0.054843	1.53042e-20	1.16347e-15	9.18805	23.0342	intron (XM_051396113.1, intron 1 of 3)	LOC127361461
CAJNNU010000003.1	NW_026136703.1	3	CAJNNU010000003.1:7063881	7063881	A	B	0.283333	0.564829	0.0653269	5.32406e-18	2.23322e-13	9.1867	23.0308	Intergenic	LOC127357638
CAJNNU010000003.1	NW_026136703.1	3	CAJNNU010000003.1:6299065	6299065	A	B	0.435859	0.513281	0.0538306	1.49715e-21	1.57368e-16	9.1866	23.0306	intron (XM_051392128.1, intron 5 of 18)	LOC127358776
CAJNNU010000003.1	NW_026136703.1	3	CAJNNU010000003.1:6617205	6617205	A	B	0.461616	0.510531	0.0551103	1.97261e-20	1.46444e-15	9.18603	23.0291	Intergenic	LOC127361540
CAJNNU010000003.1	NW_026136703.1	3	CAJNNU010000003.1:10023672	10023672	A	B	0.475758	-0.509622	0.0538934	3.19648e-21	2.96387e-16	9.18597	23.029	promoter-TSS (XM_051391778.1)	LOC127358580
CAJNNU010000003.1	NW_026136703.1	3	CAJNNU010000003.1:12015049	12015049	A	B	0.287879	0.562114	0.0642855	2.24949e-18	1.01944e-13	9.18594	23.0289	Intergenic	LOC127361364
CAJNNU010000003.1	NW_026136703.1	3	CAJNNU010000003.1:9729172	9729172	A	B	0.340909	0.5368	0.0598583	3.02366e-19	1.63377e-14	9.18163	23.0181	intron (XM_051391711.1, intron 11 of 16)	LOC127358622
CAJNNU010000003.1	NW_026136703.1	3	CAJNNU010000003.1:9730060	9730060	A	B	0.340909	0.5368	0.0598583	3.02366e-19	1.63377e-14	9.18163	23.0181	exon (XM_051391711.1, exon 12 of 17)	LOC127358622
CAJNNU010000003.1	NW_026136703.1	3	CAJNNU010000003.1:9731698	9731698	A	B	0.340909	0.5368	0.0598583	3.02366e-19	1.63377e-14	9.18163	23.0181	intron (XM_051391711.1, intron 12 of 16)	LOC127358622
CAJNNU010000003.1	NW_026136703.1	3	CAJNNU010000003.1:13775560	13775560	A	B	0.361111	0.529658	0.0618821	1.13702e-17	4.49443e-13	9.17842	23.0101	Intergenic	LOC127361394
CAJNNU010000003.1	NW_026136703.1	3	CAJNNU010000003.1:13776916	13776916	A	B	0.361111	0.529658	0.0618821	1.13702e-17	4.49443e-13	9.17842	23.0101	Intergenic	LOC127361394
CAJNNU010000003.1	NW_026136703.1	3	CAJNNU010000003.1:10071126	10071126	A	B	0.463131	-0.51009	0.0535322	1.59356e-21	1.66432e-16	9.17438	22.9999	intron (XM_051391854.1, intron 5 of 7)	LOC127358615
CAJNNU010000003.1	NW_026136703.1	3	CAJNNU010000003.1:5379711	5379711	A	B	0.401515	0.518865	0.0563267	3.21002e-20	2.24343e-15	9.17433	22.9998	intron (XM_051394394.1, intron 1 of 4)	LOC127360122
CAJNNU010000003.1	NW_026136703.1	3	CAJNNU010000003.1:5109985	5109985	A	B	0.372727	0.525989	0.0563867	1.0763e-20	8.49172e-16	9.173	22.9965	intron (XM_051396161.1, intron 1 of 4)	si:dkey-16j16
CAJNNU010000003.1	NW_026136703.1	3	CAJNNU010000003.1:8634493	8634493	B	A	0.479798	-0.509016	0.0558039	7.40755e-20	4.69285e-15	9.17073	22.9908	intron (XM_051396440.1, intron 14 of 15)	LOC127359665
CAJNNU010000003.1	NW_026136703.1	3	CAJNNU010000003.1:9812392	9812392	A	B	0.34798	0.533803	0.0586195	8.52793e-20	5.32016e-15	9.16828	22.9846	TTS (XM_051391736.1)	LOC127358573
CAJNNU010000003.1	NW_026136703.1	3	CAJNNU010000003.1:16580084	16580084	A	B	0.310606	0.549454	0.0624632	1.41223e-18	6.62346e-14	9.1675	22.9827	intron (XM_051387190.1, intron 11 of 36)	LOC127355890
CAJNNU010000003.1	NW_026136703.1	3	CAJNNU010000003.1:5323600	5323600	A	B	0.370202	0.526505	0.0587491	3.19058e-19	1.71639e-14	9.16549	22.9776	Intergenic	LOC127360122
CAJNNU010000003.1	NW_026136703.1	3	CAJNNU010000003.1:13166692	13166692	A	B	0.404545	-0.517902	0.0558638	1.84763e-20	1.38001e-15	9.16266	22.9705	intron (XM_051394392.1, intron 1 of 6)	LOC127360120
CAJNNU010000003.1	NW_026136703.1	3	CAJNNU010000003.1:13167091	13167091	A	B	0.404545	-0.517902	0.0558638	1.84763e-20	1.38001e-15	9.16266	22.9705	exon (XM_051394392.1, exon 1 of 7)	LOC127360120
CAJNNU010000003.1	NW_026136703.1	3	CAJNNU010000003.1:7130588	7130588	A	B	0.417172	0.51548	0.0556742	2.06598e-20	1.52913e-15	9.16199	22.9689	intron (XM_051389996.1, intron 2 of 10)	LOC127357638
CAJNNU010000003.1	NW_026136703.1	3	CAJNNU010000003.1:6957853	6957853	A	B	0.472727	0.509095	0.0528607	5.92271e-22	7.22433e-17	9.16124	22.967	Intergenic	LOC127357638
CAJNNU010000003.1	NW_026136703.1	3	CAJNNU010000003.1:14647155	14647155	A	B	0.335859	-0.538073	0.0670531	1.01878e-15	2.7784e-11	9.15821	22.9594	exon (XM_051396319.1, exon 9 of 9)	LOC127357505
CAJNNU010000003.1	NW_026136703.1	3	CAJNNU010000003.1:6889425	6889425	A	B	0.44596	-0.511174	0.0536012	1.47557e-21	1.55266e-16	9.15557	22.9528	Intergenic	LOC127357638
CAJNNU010000003.1	NW_026136703.1	3	CAJNNU010000003.1:9482459	9482459	A	B	0.311616	0.54855	0.0612766	3.49018e-19	1.85618e-14	9.15364	22.9479	Intergenic	LOC127357974
CAJNNU010000003.1	NW_026136703.1	3	CAJNNU010000003.1:9485013	9485013	A	B	0.311616	0.54855	0.0612766	3.49018e-19	1.85618e-14	9.15364	22.9479	Intergenic	LOC127357974
CAJNNU010000003.1	NW_026136703.1	3	CAJNNU010000003.1:9485068	9485068	A	B	0.311616	0.54855	0.0612766	3.49018e-19	1.85618e-14	9.15364	22.9479	Intergenic	LOC127357974
CAJNNU010000003.1	NW_026136703.1	3	CAJNNU010000003.1:11890726	11890726	A	B	0.354545	0.531085	0.0583955	9.49145e-20	5.87269e-15	9.15327	22.947	promoter-TSS (XM_051393933.1)	zgc:163014
CAJNNU010000003.1	NW_026136703.1	3	CAJNNU010000003.1:7153741	7153741	A	B	0.492929	0.508014	0.0542063	7.12665e-21	5.888e-16	9.14777	22.9332	intron (XM_051390013.1, intron 2 of 9)	LOC127357638
CAJNNU010000003.1	NW_026136703.1	3	CAJNNU010000003.1:6572752	6572752	A	B	0.456566	0.509759	0.0542754	5.88334e-21	5.04791e-16	9.14305	22.9214	Intergenic	LOC127361540
CAJNNU010000003.1	NW_026136703.1	3	CAJNNU010000003.1:5328786	5328786	A	B	0.375253	0.524358	0.0592061	8.25737e-19	4.05709e-14	9.14103	22.9163	Intergenic	LOC127360122
CAJNNU010000003.1	NW_026136703.1	3	CAJNNU010000003.1:6619830	6619830	A	B	0.456061	0.509731	0.0546556	1.09699e-20	8.63412e-16	9.14042	22.9148	Intergenic	LOC127361540
CAJNNU010000003.1	NW_026136703.1	3	CAJNNU010000003.1:15178916	15178916	A	B	0.320707	0.543791	0.0600985	1.45175e-19	8.49983e-15	9.13567	22.9029	intron (XM_051385644.1, intron 3 of 22)	LOC127355121
CAJNNU010000003.1	NW_026136703.1	3	CAJNNU010000003.1:6614624	6614624	A	B	0.439394	0.511377	0.0543755	5.22547e-21	4.53503e-16	9.13493	22.901	Intergenic	LOC127361540
CAJNNU010000003.1	NW_026136703.1	3	CAJNNU010000003.1:17653850	17653850	A	B	0.4	-0.517976	0.0566094	5.6932e-20	3.70736e-15	9.13148	22.8924	exon (XM_051389002.1, exon 2 of 12)	LOC127356919
CAJNNU010000003.1	NW_026136703.1	3	CAJNNU010000003.1:10051734	10051734	A	B	0.461616	-0.508815	0.0532792	1.29709e-21	1.39939e-16	9.12438	22.8746	intron (XM_051391801.1, intron 4 of 10)	LOC127358615
CAJNNU010000003.1	NW_026136703.1	3	CAJNNU010000003.1:6581209	6581209	A	B	0.475758	0.507865	0.0541965	7.19879e-21	5.9348e-16	9.12274	22.8705	Intergenic	LOC127361540
CAJNNU010000003.1	NW_026136703.1	3	CAJNNU010000003.1:10039309	10039309	A	B	0.462626	-0.508615	0.0535859	2.27549e-21	2.22488e-16	9.12002	22.8636	intron (XM_051391801.1, intron 3 of 10)	LOC127358580
CAJNNU010000003.1	NW_026136703.1	3	CAJNNU010000003.1:10052623	10052623	A	B	0.462626	-0.508615	0.0535859	2.27549e-21	2.22488e-16	9.12002	22.8636	intron (XM_051391801.1, intron 4 of 10)	LOC127358615
CAJNNU010000003.1	NW_026136703.1	3	CAJNNU010000003.1:10055988	10055988	A	B	0.462626	-0.508615	0.0535859	2.27549e-21	2.22488e-16	9.12002	22.8636	intron (XM_051391801.1, intron 6 of 10)	LOC127358615
CAJNNU010000003.1	NW_026136703.1	3	CAJNNU010000003.1:10058170	10058170	A	B	0.462626	-0.508615	0.0535859	2.27549e-21	2.22488e-16	9.12002	22.8636	intron (XM_051391801.1, intron 7 of 10)	LOC127358615
CAJNNU010000003.1	NW_026136703.1	3	CAJNNU010000003.1:10064427	10064427	A	B	0.462626	-0.508615	0.0535859	2.27549e-21	2.22488e-16	9.12002	22.8636	intron (XM_051391769.1, intron 9 of 9)	LOC127358615
CAJNNU010000003.1	NW_026136703.1	3	CAJNNU010000003.1:6854138	6854138	B	A	0.494444	0.50717	0.0527691	7.17605e-22	8.57334e-17	9.1181	22.8588	Intergenic	LOC127357638
CAJNNU010000003.1	NW_026136703.1	3	CAJNNU010000003.1:13582352	13582352	A	B	0.447475	-0.509891	0.0542594	5.59902e-21	4.83356e-16	9.11562	22.8526	intron (XM_051391332.1, intron 1 of 11)	LOC127358316
CAJNNU010000003.1	NW_026136703.1	3	CAJNNU010000003.1:6579005	6579005	A	B	0.473232	0.507792	0.0540752	5.97255e-21	5.11103e-16	9.11541	22.8521	Intergenic	LOC127361540
CAJNNU010000003.1	NW_026136703.1	3	CAJNNU010000003.1:6611737	6611737	A	B	0.455556	0.509064	0.0550242	2.21052e-20	1.62142e-15	9.11487	22.8507	Intergenic	LOC127361540
CAJNNU010000003.1	NW_026136703.1	3	CAJNNU010000003.1:9916768	9916768	A	B	0.463636	-0.508333	0.0529712	8.27941e-22	9.58627e-17	9.11264	22.8451	intron (XM_051391660.1, intron 4 of 20)	LOC127358690
CAJNNU010000003.1	NW_026136703.1	3	CAJNNU010000003.1:11963473	11963473	A	B	0.452525	0.509267	0.0534336	1.55995e-21	1.63095e-16	9.1119	22.8433	intron (XM_051389851.1, intron 3 of 22)	LOC127357549
CAJNNU010000003.1	NW_026136703.1	3	CAJNNU010000003.1:12810531	12810531	A	B	0.483333	0.507217	0.0562827	2.02415e-19	1.14085e-14	9.11078	22.8405	intron (XM_051381214.1, intron 1 of 8)	LOC127352649
CAJNNU010000003.1	NW_026136703.1	3	CAJNNU010000003.1:9971512	9971512	A	B	0.462626	-0.508303	0.053526	2.17333e-21	2.15508e-16	9.10883	22.8356	intron (XM_051391660.1, intron 5 of 20)	LOC127358690
CAJNNU010000003.1	NW_026136703.1	3	CAJNNU010000003.1:9973048	9973048	A	B	0.462626	-0.508303	0.053526	2.17333e-21	2.15508e-16	9.10883	22.8356	intron (XM_051391660.1, intron 5 of 20)	LOC127358690
CAJNNU010000003.1	NW_026136703.1	3	CAJNNU010000003.1:9973908	9973908	A	B	0.462626	-0.508303	0.053526	2.17333e-21	2.15508e-16	9.10883	22.8356	intron (XM_051391660.1, intron 5 of 20)	LOC127358690
CAJNNU010000003.1	NW_026136703.1	3	CAJNNU010000003.1:9975343	9975343	A	B	0.462626	-0.508303	0.053526	2.17333e-21	2.15508e-16	9.10883	22.8356	intron (XM_051391660.1, intron 6 of 20)	LOC127358690
CAJNNU010000003.1	NW_026136703.1	3	CAJNNU010000003.1:9982624	9982624	A	B	0.462626	-0.508303	0.053526	2.17333e-21	2.15508e-16	9.10883	22.8356	TTS (XR_007882501.1)	LOC127358690
CAJNNU010000003.1	NW_026136703.1	3	CAJNNU010000003.1:9982935	9982935	A	B	0.462626	-0.508303	0.053526	2.17333e-21	2.15508e-16	9.10883	22.8356	exon (XR_007882501.1, exon 2 of 2)	LOC127358690
CAJNNU010000003.1	NW_026136703.1	3	CAJNNU010000003.1:9986951	9986951	A	B	0.462626	-0.508303	0.053526	2.17333e-21	2.15508e-16	9.10883	22.8356	intron (XM_051391660.1, intron 8 of 20)	LOC127358690
CAJNNU010000003.1	NW_026136703.1	3	CAJNNU010000003.1:9993147	9993147	A	B	0.462626	-0.508303	0.053526	2.17333e-21	2.15508e-16	9.10883	22.8356	intron (XM_051391654.1, intron 9 of 21)	LOC127358690
CAJNNU010000003.1	NW_026136703.1	3	CAJNNU010000003.1:9993629	9993629	A	B	0.462626	-0.508303	0.053526	2.17333e-21	2.15508e-16	9.10883	22.8356	intron (XM_051391654.1, intron 9 of 21)	LOC127358690
CAJNNU010000003.1	NW_026136703.1	3	CAJNNU010000003.1:9994925	9994925	A	B	0.462626	-0.508303	0.053526	2.17333e-21	2.15508e-16	9.10883	22.8356	intron (XM_051391654.1, intron 10 of 21)	LOC127358690
CAJNNU010000003.1	NW_026136703.1	3	CAJNNU010000003.1:9995555	9995555	A	B	0.462626	-0.508303	0.053526	2.17333e-21	2.15508e-16	9.10883	22.8356	intron (XM_051391654.1, intron 10 of 21)	LOC127358690
CAJNNU010000003.1	NW_026136703.1	3	CAJNNU010000003.1:9996108	9996108	A	B	0.462626	-0.508303	0.053526	2.17333e-21	2.15508e-16	9.10883	22.8356	intron (XM_051391654.1, intron 10 of 21)	LOC127358690
CAJNNU010000003.1	NW_026136703.1	3	CAJNNU010000003.1:9997141	9997141	A	B	0.462626	-0.508303	0.053526	2.17333e-21	2.15508e-16	9.10883	22.8356	intron (XM_051391660.1, intron 10 of 20)	LOC127358690
CAJNNU010000003.1	NW_026136703.1	3	CAJNNU010000003.1:9997142	9997142	A	B	0.462626	-0.508303	0.053526	2.17333e-21	2.15508e-16	9.10883	22.8356	intron (XM_051391660.1, intron 10 of 20)	LOC127358690
CAJNNU010000003.1	NW_026136703.1	3	CAJNNU010000003.1:9997445	9997445	A	B	0.462626	-0.508303	0.053526	2.17333e-21	2.15508e-16	9.10883	22.8356	intron (XM_051391660.1, intron 10 of 20)	LOC127358689
CAJNNU010000003.1	NW_026136703.1	3	CAJNNU010000003.1:9999425	9999425	A	B	0.462626	-0.508303	0.053526	2.17333e-21	2.15508e-16	9.10883	22.8356	intron (XM_051391660.1, intron 11 of 20)	LOC127358689
CAJNNU010000003.1	NW_026136703.1	3	CAJNNU010000003.1:10007269	10007269	A	B	0.462626	-0.508303	0.053526	2.17333e-21	2.15508e-16	9.10883	22.8356	exon (XM_051391639.1, exon 15 of 22)	LOC127358689
CAJNNU010000003.1	NW_026136703.1	3	CAJNNU010000003.1:10007866	10007866	A	B	0.462626	-0.508303	0.053526	2.17333e-21	2.15508e-16	9.10883	22.8356	TTS (XR_007882500.1)	LOC127358689
CAJNNU010000003.1	NW_026136703.1	3	CAJNNU010000003.1:12595447	12595447	A	B	0.414646	-0.514411	0.0543614	2.99818e-21	2.80028e-16	9.10809	22.8337	intron (XM_051389151.1, intron 3 of 11)	LOC127356998
CAJNNU010000003.1	NW_026136703.1	3	CAJNNU010000003.1:12595679	12595679	A	B	0.414646	-0.514411	0.0543614	2.99818e-21	2.80028e-16	9.10809	22.8337	intron (XM_051389151.1, intron 3 of 11)	LOC127356998
CAJNNU010000003.1	NW_026136703.1	3	CAJNNU010000003.1:12595698	12595698	A	B	0.414646	-0.514411	0.0543614	2.99818e-21	2.80028e-16	9.10809	22.8337	intron (XM_051389151.1, intron 3 of 11)	LOC127356998
CAJNNU010000003.1	NW_026136703.1	3	CAJNNU010000003.1:12597852	12597852	A	B	0.414646	-0.514411	0.0543614	2.99818e-21	2.80028e-16	9.10809	22.8337	exon (XM_051389143.1, exon 3 of 11)	LOC127356998
CAJNNU010000003.1	NW_026136703.1	3	CAJNNU010000003.1:12603697	12603697	A	B	0.414646	-0.514411	0.0543614	2.99818e-21	2.80028e-16	9.10809	22.8337	exon (XM_051389143.1, exon 5 of 11)	LOC127357011
CAJNNU010000003.1	NW_026136703.1	3	CAJNNU010000003.1:12605509	12605509	A	B	0.414646	-0.514411	0.0543614	2.99818e-21	2.80028e-16	9.10809	22.8337	exon (XM_051389143.1, exon 9 of 11)	LOC127357011
CAJNNU010000003.1	NW_026136703.1	3	CAJNNU010000003.1:12605773	12605773	A	B	0.414646	-0.514411	0.0543614	2.99818e-21	2.80028e-16	9.10809	22.8337	intron (XM_051389151.1, intron 10 of 11)	LOC127357011
CAJNNU010000003.1	NW_026136703.1	3	CAJNNU010000003.1:14324177	14324177	A	B	0.449495	-0.509411	0.0539013	3.36204e-21	3.0901e-16	9.10612	22.8288	intron (XM_051396083.1, intron 29 of 31)	LOC127361456
CAJNNU010000003.1	NW_026136703.1	3	CAJNNU010000003.1:16473882	16473882	A	B	0.29697	0.554573	0.0639513	4.25364e-18	1.82162e-13	9.10573	22.8278	Intergenic	LOC127355954
CAJNNU010000003.1	NW_026136703.1	3	CAJNNU010000003.1:14323967	14323967	A	B	0.45	-0.509344	0.0538188	2.96192e-21	2.78498e-16	9.1056	22.8275	intron (XM_051396083.1, intron 29 of 31)	LOC127361456
CAJNNU010000003.1	NW_026136703.1	3	CAJNNU010000003.1:6618306	6618306	A	B	0.434343	0.511209	0.0569106	2.64289e-19	1.45447e-14	9.10529	22.8267	Intergenic	LOC127361540
CAJNNU010000003.1	NW_026136703.1	3	CAJNNU010000003.1:9722921	9722921	A	B	0.333838	0.537168	0.0597809	2.57317e-19	1.42089e-14	9.10011	22.8137	exon (XM_051391674.1, exon 8 of 8)	LOC127358622
CAJNNU010000003.1	NW_026136703.1	3	CAJNNU010000003.1:13758005	13758005	A	B	0.430808	0.511538	0.0565987	1.59602e-19	9.24517e-15	9.09932	22.8118	Intergenic	LOC127361394
CAJNNU010000003.1	NW_026136703.1	3	CAJNNU010000003.1:6577263	6577263	A	B	0.474242	0.507278	0.0540961	6.76529e-21	5.62738e-16	9.0989	22.8107	Intergenic	LOC127361540
CAJNNU010000003.1	NW_026136703.1	3	CAJNNU010000003.1:6578770	6578770	A	B	0.474242	0.507278	0.0540961	6.76529e-21	5.62738e-16	9.0989	22.8107	Intergenic	LOC127361540
CAJNNU010000003.1	NW_026136703.1	3	CAJNNU010000003.1:6580185	6580185	A	B	0.474242	0.507278	0.0540961	6.76529e-21	5.62738e-16	9.0989	22.8107	Intergenic	LOC127361540
CAJNNU010000003.1	NW_026136703.1	3	CAJNNU010000003.1:6580335	6580335	A	B	0.474242	0.507278	0.0540961	6.76529e-21	5.62738e-16	9.0989	22.8107	Intergenic	LOC127361540
CAJNNU010000003.1	NW_026136703.1	3	CAJNNU010000003.1:6580348	6580348	A	B	0.474242	0.507278	0.0540961	6.76529e-21	5.62738e-16	9.0989	22.8107	Intergenic	LOC127361540
CAJNNU010000003.1	NW_026136703.1	3	CAJNNU010000003.1:6580869	6580869	A	B	0.474242	0.507278	0.0540961	6.76529e-21	5.62738e-16	9.0989	22.8107	Intergenic	LOC127361540
CAJNNU010000003.1	NW_026136703.1	3	CAJNNU010000003.1:6580877	6580877	A	B	0.474242	0.507278	0.0540961	6.76529e-21	5.62738e-16	9.0989	22.8107	Intergenic	LOC127361540
CAJNNU010000003.1	NW_026136703.1	3	CAJNNU010000003.1:6580912	6580912	A	B	0.474242	0.507278	0.0540961	6.76529e-21	5.62738e-16	9.0989	22.8107	Intergenic	LOC127361540
CAJNNU010000003.1	NW_026136703.1	3	CAJNNU010000003.1:6581228	6581228	A	B	0.474242	0.507278	0.0540961	6.76529e-21	5.62738e-16	9.0989	22.8107	Intergenic	LOC127361540
CAJNNU010000003.1	NW_026136703.1	3	CAJNNU010000003.1:6581258	6581258	A	B	0.474242	0.507278	0.0540961	6.76529e-21	5.62738e-16	9.0989	22.8107	Intergenic	LOC127361540
CAJNNU010000003.1	NW_026136703.1	3	CAJNNU010000003.1:9998227	9998227	A	B	0.457576	-0.508418	0.0538864	3.90992e-21	3.50817e-16	9.09818	22.8089	intron (XM_051391660.1, intron 10 of 20)	LOC127358689
CAJNNU010000003.1	NW_026136703.1	3	CAJNNU010000003.1:9810491	9810491	A	B	0.311111	0.547125	0.0621382	1.30886e-18	6.19494e-14	9.09805	22.8086	exon (XM_051391736.1, exon 2 of 2)	LOC127358573
CAJNNU010000003.1	NW_026136703.1	3	CAJNNU010000003.1:15865263	15865263	A	B	0.471717	0.507368	0.0582608	3.07747e-18	1.36378e-13	9.09714	22.8063	exon (XM_051395294.1, exon 4 of 32)	LOC127360869
CAJNNU010000003.1	NW_026136703.1	3	CAJNNU010000003.1:6211082	6211082	A	B	0.446465	0.509437	0.0544393	8.13465e-21	6.62302e-16	9.09545	22.802	intron (XM_051392307.1, intron 7 of 7)	LOC127358793
CAJNNU010000003.1	NW_026136703.1	3	CAJNNU010000003.1:6211115	6211115	A	B	0.446465	0.509437	0.0544393	8.13465e-21	6.62302e-16	9.09545	22.802	intron (XM_051392307.1, intron 7 of 7)	LOC127358793
CAJNNU010000003.1	NW_026136703.1	3	CAJNNU010000003.1:11751288	11751288	A	B	0.489899	0.506604	0.0516749	1.08559e-22	1.9679e-17	9.09517	22.8013	intron (XM_051396130.1, intron 1 of 10)	LOC127361473
CAJNNU010000003.1	NW_026136703.1	3	CAJNNU010000003.1:2148108	2148108	A	B	0.49798	0.506497	0.069212	2.51599e-13	3.89489e-09	9.09489	22.8006	intron (XR_007881575.1, intron 1 of 1)	LOC127354027
CAJNNU010000003.1	NW_026136703.1	3	CAJNNU010000003.1:6574510	6574510	A	B	0.462121	0.507929	0.0548678	2.0961e-20	1.54559e-15	9.09405	22.7985	Intergenic	LOC127361540
CAJNNU010000003.1	NW_026136703.1	3	CAJNNU010000003.1:6574936	6574936	A	B	0.378788	0.522009	0.0587244	6.15863e-19	3.08938e-14	9.09291	22.7957	Intergenic	LOC127361540
CAJNNU010000003.1	NW_026136703.1	3	CAJNNU010000003.1:14847018	14847018	A	B	0.434848	0.510732	0.0553036	2.58152e-20	1.84659e-15	9.09075	22.7903	Intergenic	LOC127361468
CAJNNU010000003.1	NW_026136703.1	3	CAJNNU010000003.1:9683042	9683042	B	A	0.49798	0.506377	0.0532582	1.94431e-21	1.97798e-16	9.09058	22.7898	intron (XM_051391711.1, intron 5 of 16)	LOC127358541
CAJNNU010000003.1	NW_026136703.1	3	CAJNNU010000003.1:9683050	9683050	B	A	0.49798	0.506377	0.0532582	1.94431e-21	1.97798e-16	9.09058	22.7898	intron (XM_051391711.1, intron 5 of 16)	LOC127358541
CAJNNU010000003.1	NW_026136703.1	3	CAJNNU010000003.1:9684654	9684654	A	B	0.49798	0.506377	0.0532582	1.94431e-21	1.97798e-16	9.09058	22.7898	intron (XM_051391711.1, intron 5 of 16)	LOC127358541
CAJNNU010000003.1	NW_026136703.1	3	CAJNNU010000003.1:6543064	6543064	A	B	0.453535	0.508347	0.0551363	2.97588e-20	2.10413e-15	9.08248	22.7695	Intergenic	LOC127361540
CAJNNU010000003.1	NW_026136703.1	3	CAJNNU010000003.1:6581236	6581236	A	B	0.473232	0.50687	0.0538767	5.05778e-21	4.40724e-16	9.08233	22.7692	Intergenic	LOC127361540
CAJNNU010000003.1	NW_026136703.1	3	CAJNNU010000003.1:12813851	12813851	A	B	0.477273	-0.506558	0.0534783	2.73958e-21	2.60086e-16	9.07843	22.7594	promoter-TSS (XM_051381122.1)	LOC127352649
CAJNNU010000003.1	NW_026136703.1	3	CAJNNU010000003.1:6593126	6593126	A	B	0.460606	0.507526	0.0552049	3.80266e-20	2.58975e-15	9.07534	22.7516	Intergenic	LOC127361540
CAJNNU010000003.1	NW_026136703.1	3	CAJNNU010000003.1:6616092	6616092	A	B	0.459596	0.507561	0.0553331	4.60746e-20	3.0634e-15	9.07365	22.7474	Intergenic	LOC127361540
CAJNNU010000003.1	NW_026136703.1	3	CAJNNU010000003.1:13779976	13779976	A	B	0.360606	0.526766	0.0602703	2.32997e-18	1.05347e-13	9.07293	22.7456	Intergenic	LOC127361394
CAJNNU010000003.1	NW_026136703.1	3	CAJNNU010000003.1:13782973	13782973	A	B	0.360606	0.526766	0.0602703	2.32997e-18	1.05347e-13	9.07293	22.7456	Intergenic	LOC127361394
CAJNNU010000003.1	NW_026136703.1	3	CAJNNU010000003.1:6540522	6540522	A	B	0.438384	0.509556	0.0559514	8.4602e-20	5.288e-15	9.06544	22.7268	Intergenic	LOC127361540
CAJNNU010000003.1	NW_026136703.1	3	CAJNNU010000003.1:6581671	6581671	A	B	0.473737	0.506334	0.0541146	8.22624e-21	6.65629e-16	9.06411	22.7235	Intergenic	LOC127361540
CAJNNU010000003.1	NW_026136703.1	3	CAJNNU010000003.1:6584900	6584900	A	B	0.473737	0.506334	0.0541146	8.22624e-21	6.65629e-16	9.06411	22.7235	Intergenic	LOC127361540
CAJNNU010000003.1	NW_026136703.1	3	CAJNNU010000003.1:13582162	13582162	A	B	0.446465	-0.508538	0.0542563	7.05699e-21	5.83537e-16	9.06338	22.7216	intron (XM_051391332.1, intron 1 of 11)	LOC127358316
CAJNNU010000003.1	NW_026136703.1	3	CAJNNU010000003.1:13582171	13582171	A	B	0.446465	-0.508538	0.0542563	7.05699e-21	5.83537e-16	9.06338	22.7216	intron (XM_051391332.1, intron 1 of 11)	LOC127358316
CAJNNU010000003.1	NW_026136703.1	3	CAJNNU010000003.1:6663652	6663652	A	B	0.391919	-0.517801	0.0652142	2.02174e-15	5.15927e-11	9.06138	22.7166	Intergenic	LOC127361540
CAJNNU010000003.1	NW_026136703.1	3	CAJNNU010000003.1:14247930	14247930	A	B	0.491414	0.505602	0.052306	4.19519e-22	5.4646e-17	9.06025	22.7138	TTS (XM_051396103.1)	LOC127361461
CAJNNU010000003.1	NW_026136703.1	3	CAJNNU010000003.1:6612145	6612145	A	B	0.436364	0.509529	0.0553269	3.27864e-20	2.27972e-15	9.05516	22.701	Intergenic	LOC127361540
CAJNNU010000003.1	NW_026136703.1	3	CAJNNU010000003.1:6612151	6612151	A	B	0.436364	0.509529	0.0553269	3.27864e-20	2.27972e-15	9.05516	22.701	Intergenic	LOC127361540
CAJNNU010000003.1	NW_026136703.1	3	CAJNNU010000003.1:6612200	6612200	A	B	0.436364	0.509529	0.0553269	3.27864e-20	2.27972e-15	9.05516	22.701	Intergenic	LOC127361540
CAJNNU010000003.1	NW_026136703.1	3	CAJNNU010000003.1:9683226	9683226	A	B	0.450505	0.507822	0.0531747	1.29597e-21	1.39939e-16	9.0531	22.6959	intron (XM_051391711.1, intron 5 of 16)	LOC127358541
CAJNNU010000003.1	NW_026136703.1	3	CAJNNU010000003.1:16577957	16577957	A	B	0.298485	0.552095	0.0639782	6.1659e-18	2.55465e-13	9.05103	22.6907	intron (XM_051387190.1, intron 8 of 36)	LOC127355890
CAJNNU010000003.1	NW_026136703.1	3	CAJNNU010000003.1:16578277	16578277	A	B	0.298485	0.552095	0.0639782	6.1659e-18	2.55465e-13	9.05103	22.6907	intron (XM_051387190.1, intron 10 of 36)	LOC127355890
CAJNNU010000003.1	NW_026136703.1	3	CAJNNU010000003.1:16578365	16578365	A	B	0.298485	0.552095	0.0639782	6.1659e-18	2.55465e-13	9.05103	22.6907	intron (XM_051387190.1, intron 10 of 36)	LOC127355890
CAJNNU010000003.1	NW_026136703.1	3	CAJNNU010000003.1:16579662	16579662	A	B	0.298485	0.552095	0.0639782	6.1659e-18	2.55465e-13	9.05103	22.6907	intron (XM_051387190.1, intron 11 of 36)	LOC127355890
CAJNNU010000003.1	NW_026136703.1	3	CAJNNU010000003.1:14824332	14824332	B	A	0.49697	0.505226	0.0542904	1.32742e-20	1.02584e-15	9.04912	22.6859	Intergenic	LOC127357539
CAJNNU010000003.1	NW_026136703.1	3	CAJNNU010000003.1:14866075	14866075	B	A	0.487879	0.505329	0.0545746	2.05571e-20	1.52268e-15	9.04782	22.6826	intron (XM_051395934.1, intron 5 of 5)	LOC127361366
CAJNNU010000003.1	NW_026136703.1	3	CAJNNU010000003.1:11863102	11863102	B	A	0.487374	-0.50518	0.0545017	1.87775e-20	1.40144e-15	9.04203	22.6681	TTS (XM_051396340.1)	LOC127361598
CAJNNU010000003.1	NW_026136703.1	3	CAJNNU010000003.1:13582382	13582382	A	B	0.44697	-0.507843	0.0543268	8.93787e-21	7.19058e-16	9.04059	22.6645	intron (XM_051391332.1, intron 1 of 11)	LOC127358316
CAJNNU010000003.1	NW_026136703.1	3	CAJNNU010000003.1:13583820	13583820	A	B	0.44697	-0.507843	0.0543268	8.93787e-21	7.19058e-16	9.04059	22.6645	intron (XM_051391332.1, intron 1 of 11)	LOC127358316
CAJNNU010000003.1	NW_026136703.1	3	CAJNNU010000003.1:7125948	7125948	A	B	0.459091	0.506673	0.0547625	2.19923e-20	1.61435e-15	9.04043	22.6641	intron (XM_051389996.1, intron 2 of 10)	LOC127357638
CAJNNU010000003.1	NW_026136703.1	3	CAJNNU010000003.1:16620394	16620394	A	B	0.485859	0.505157	0.055639	1.09383e-19	6.6794e-15	9.03974	22.6624	intron (XM_051387190.1, intron 34 of 36)	LOC127356026
CAJNNU010000003.1	NW_026136703.1	3	CAJNNU010000003.1:9925453	9925453	A	B	0.465152	-0.506148	0.0530109	1.32211e-21	1.41394e-16	9.03839	22.659	intron (XM_051391660.1, intron 4 of 20)	LOC127358690
CAJNNU010000003.1	NW_026136703.1	3	CAJNNU010000003.1:7751115	7751115	A	B	0.464646	0.506184	0.0561621	2.00649e-19	1.1335e-14	9.03839	22.659	intron (XM_051390111.1, intron 2 of 17)	LOC127357714
CAJNNU010000003.1	NW_026136703.1	3	CAJNNU010000003.1:9951606	9951606	B	A	0.477778	-0.505387	0.0543479	1.41619e-20	1.08504e-15	9.03733	22.6563	intron (XM_051391660.1, intron 4 of 20)	LOC127358690
CAJNNU010000003.1	NW_026136703.1	3	CAJNNU010000003.1:10748638	10748638	A	B	0.452525	-0.50711	0.0548439	2.3211e-20	1.69115e-15	9.03487	22.6502	intron (XM_051386379.1, intron 3 of 10)	LOC127355453
CAJNNU010000003.1	NW_026136703.1	3	CAJNNU010000003.1:6297423	6297423	A	B	0.461111	0.50628	0.0543309	1.18055e-20	9.19585e-16	9.03227	22.6437	intron (XM_051392128.1, intron 1 of 18)	LOC127358776
CAJNNU010000003.1	NW_026136703.1	3	CAJNNU010000003.1:6298983	6298983	A	B	0.461111	0.50628	0.0543309	1.18055e-20	9.19585e-16	9.03227	22.6437	intron (XM_051392128.1, intron 5 of 18)	LOC127358776
CAJNNU010000003.1	NW_026136703.1	3	CAJNNU010000003.1:11591195	11591195	A	B	0.485859	0.504889	0.0534764	3.68026e-21	3.32665e-16	9.03015	22.6383	Intergenic	LOC127361474
CAJNNU010000003.1	NW_026136703.1	3	CAJNNU010000003.1:16594562	16594562	B	A	0.490404	0.504724	0.0547093	2.82046e-20	2.00581e-15	9.02815	22.6333	intron (XM_051387190.1, intron 22 of 36)	LOC127355890
CAJNNU010000003.1	NW_026136703.1	3	CAJNNU010000003.1:8083749	8083749	A	B	0.467172	0.50566	0.0559351	1.56513e-19	9.08233e-15	9.02593	22.6278	intron (XM_051393854.1, intron 2 of 7)	LOC127359742
CAJNNU010000003.1	NW_026136703.1	3	CAJNNU010000003.1:14324470	14324470	A	B	0.44899	-0.507145	0.0538605	4.69027e-21	4.11056e-16	9.02342	22.6215	exon (XM_051396082.1, exon 31 of 33)	LOC127361456
CAJNNU010000003.1	NW_026136703.1	3	CAJNNU010000003.1:6929024	6929024	A	B	0.45	0.507023	0.0528155	8.00314e-22	9.29541e-17	9.0228	22.6199	Intergenic	LOC127357638
CAJNNU010000003.1	NW_026136703.1	3	CAJNNU010000003.1:6929243	6929243	A	B	0.45	0.507023	0.0528155	8.00314e-22	9.29541e-17	9.0228	22.6199	Intergenic	LOC127357638
CAJNNU010000003.1	NW_026136703.1	3	CAJNNU010000003.1:6929407	6929407	A	B	0.45	0.507023	0.0528155	8.00314e-22	9.29541e-17	9.0228	22.6199	Intergenic	LOC127357638
CAJNNU010000003.1	NW_026136703.1	3	CAJNNU010000003.1:6934272	6934272	A	B	0.45	0.507023	0.0528155	8.00314e-22	9.29541e-17	9.0228	22.6199	Intergenic	LOC127357638
CAJNNU010000003.1	NW_026136703.1	3	CAJNNU010000003.1:10022943	10022943	A	B	0.463131	-0.505822	0.0535829	3.72823e-21	3.36053e-16	9.02149	22.6166	promoter-TSS (XM_051391750.1)	LOC127358580
CAJNNU010000003.1	NW_026136703.1	3	CAJNNU010000003.1:9728402	9728402	A	B	0.344949	0.530582	0.0592904	3.59108e-19	1.90365e-14	9.02082	22.6149	intron (XM_051391711.1, intron 11 of 16)	LOC127358622
CAJNNU010000003.1	NW_026136703.1	3	CAJNNU010000003.1:9728556	9728556	A	B	0.344949	0.530582	0.0592904	3.59108e-19	1.90365e-14	9.02082	22.6149	intron (XM_051391711.1, intron 11 of 16)	LOC127358622
CAJNNU010000003.1	NW_026136703.1	3	CAJNNU010000003.1:9804858	9804858	A	B	0.34798	0.529477	0.0577686	4.93264e-20	3.25532e-15	9.02028	22.6136	exon (XM_051391721.1, exon 30 of 30)	LOC127358573
CAJNNU010000003.1	NW_026136703.1	3	CAJNNU010000003.1:13095972	13095972	A	B	0.435859	0.508531	0.0579813	1.77708e-18	8.209e-14	9.01736	22.6063	promoter-TSS (XM_051381387.1)	LOC127352747
CAJNNU010000003.1	NW_026136703.1	3	CAJNNU010000003.1:6541742	6541742	A	B	0.437374	0.508228	0.0569737	4.6465e-19	2.38201e-14	9.01365	22.597	Intergenic	LOC127361540
CAJNNU010000003.1	NW_026136703.1	3	CAJNNU010000003.1:7360090	7360090	A	B	0.449495	0.506781	0.054251	9.50565e-21	7.6037e-16	9.01234	22.5937	Intergenic	LOC127357825
CAJNNU010000003.1	NW_026136703.1	3	CAJNNU010000003.1:8152183	8152183	A	B	0.285859	0.557929	0.0653527	1.37521e-17	5.34334e-13	9.01165	22.592	intron (XM_051394368.1, intron 1 of 23)	LOC127360091
CAJNNU010000003.1	NW_026136703.1	3	CAJNNU010000003.1:8097396	8097396	A	B	0.465657	-0.505269	0.0562476	2.63604e-19	1.45152e-14	9.00829	22.5835	intron (XM_051393854.1, intron 1 of 7)	LOC127359742
CAJNNU010000003.1	NW_026136703.1	3	CAJNNU010000003.1:12519232	12519232	A	B	0.3	0.549987	0.0623362	1.11505e-18	5.3473e-14	9.00814	22.5831	promoter-TSS (XM_051382174.1)	LOC127353137
CAJNNU010000003.1	NW_026136703.1	3	CAJNNU010000003.1:13582430	13582430	A	B	0.433333	-0.50856	0.0544273	9.28889e-21	7.45463e-16	9.00627	22.5785	intron (XM_051391332.1, intron 1 of 11)	LOC127358316
CAJNNU010000003.1	NW_026136703.1	3	CAJNNU010000003.1:6934322	6934322	A	B	0.439394	0.507721	0.0534586	2.15066e-21	2.15508e-16	9.00478	22.5747	Intergenic	LOC127357638
CAJNNU010000003.1	NW_026136703.1	3	CAJNNU010000003.1:13735222	13735222	A	B	0.463636	0.50529	0.0555343	9.14309e-20	5.66429e-15	9.00386	22.5724	Intergenic	LOC127355316
CAJNNU010000003.1	NW_026136703.1	3	CAJNNU010000003.1:9978507	9978507	A	B	0.448485	0.506626	0.0554035	6.00226e-20	3.88797e-15	9.00308	22.5705	intron (XM_051391660.1, intron 7 of 20)	LOC127358690
CAJNNU010000003.1	NW_026136703.1	3	CAJNNU010000003.1:6548939	6548939	A	B	0.431818	0.508674	0.0551557	2.90232e-20	2.05657e-15	9.00281	22.5698	Intergenic	LOC127361540
CAJNNU010000003.1	NW_026136703.1	3	CAJNNU010000003.1:13658318	13658318	A	B	0.443434	-0.507176	0.0539805	5.69313e-21	4.90617e-16	9.00272	22.5696	intron (XM_051386065.1, intron 24 of 29)	LOC127355316
CAJNNU010000003.1	NW_026136703.1	3	CAJNNU010000003.1:9812743	9812743	A	B	0.35303	0.527	0.0587161	2.82335e-19	1.54167e-14	8.99555	22.5516	TTS (XM_051391736.1)	LOC127358573
CAJNNU010000003.1	NW_026136703.1	3	CAJNNU010000003.1:13407307	13407307	A	B	0.49899	0.503673	0.0531566	2.66078e-21	2.53341e-16	8.99387	22.5474	exon (XR_007882385.1, exon 5 of 5)	LOC127358151
CAJNNU010000003.1	NW_026136703.1	3	CAJNNU010000003.1:6615705	6615705	A	B	0.459091	0.505301	0.0554102	7.56204e-20	4.78146e-15	8.99154	22.5415	Intergenic	LOC127361540
CAJNNU010000003.1	NW_026136703.1	3	CAJNNU010000003.1:6616134	6616134	A	B	0.459091	0.505301	0.0554102	7.56204e-20	4.78146e-15	8.99154	22.5415	Intergenic	LOC127361540
CAJNNU010000003.1	NW_026136703.1	3	CAJNNU010000003.1:13583850	13583850	A	B	0.44596	-0.506519	0.0543253	1.1224e-20	8.8129e-16	8.98958	22.5366	intron (XM_051391332.1, intron 1 of 11)	LOC127358316
CAJNNU010000003.1	NW_026136703.1	3	CAJNNU010000003.1:13584272	13584272	A	B	0.44596	-0.506519	0.0543253	1.1224e-20	8.8129e-16	8.98958	22.5366	intron (XM_051391332.1, intron 1 of 11)	LOC127358316
CAJNNU010000003.1	NW_026136703.1	3	CAJNNU010000003.1:13585341	13585341	A	B	0.44596	-0.506519	0.0543253	1.1224e-20	8.8129e-16	8.98958	22.5366	intron (XM_051391332.1, intron 1 of 11)	LOC127358316
CAJNNU010000003.1	NW_026136703.1	3	CAJNNU010000003.1:14996045	14996045	B	A	0.485859	0.50343	0.0578366	3.1941e-18	1.41037e-13	8.97804	22.5077	intron (XM_051381283.1, intron 10 of 20)	LOC127352677
CAJNNU010000003.1	NW_026136703.1	3	CAJNNU010000003.1:9914470	9914470	A	B	0.463636	-0.504381	0.0528759	1.44277e-21	1.52141e-16	8.9715	22.4913	intron (XM_051391660.1, intron 4 of 20)	LOC127358690
CAJNNU010000003.1	NW_026136703.1	3	CAJNNU010000003.1:9914472	9914472	A	B	0.463636	-0.504381	0.0528759	1.44277e-21	1.52141e-16	8.9715	22.4913	intron (XM_051391660.1, intron 4 of 20)	LOC127358690
CAJNNU010000003.1	NW_026136703.1	3	CAJNNU010000003.1:13083234	13083234	A	B	0.434848	0.507371	0.0579063	1.91945e-18	8.78802e-14	8.97149	22.4913	intron (XM_051381394.1, intron 1 of 13)	LOC127352747
CAJNNU010000003.1	NW_026136703.1	3	CAJNNU010000003.1:9149682	9149682	A	B	0.470202	0.50393	0.054517	2.38492e-20	1.73122e-15	8.97111	22.4903	intron (XM_051390851.1, intron 2 of 18)	LOC127358018
CAJNNU010000003.1	NW_026136703.1	3	CAJNNU010000003.1:13585342	13585342	A	B	0.446465	-0.505934	0.0543755	1.34688e-20	1.03761e-15	8.9708	22.4895	intron (XM_051391332.1, intron 1 of 11)	LOC127358316
CAJNNU010000003.1	NW_026136703.1	3	CAJNNU010000003.1:17253640	17253640	A	B	0.449495	-0.505608	0.0574017	1.2712e-18	6.02715e-14	8.97067	22.4892	intron (XM_051388687.1, intron 16 of 20)	trnak-uuu-2
CAJNNU010000003.1	NW_026136703.1	3	CAJNNU010000003.1:14848043	14848043	A	B	0.457576	0.504795	0.0545525	2.17469e-20	1.59993e-15	8.96898	22.485	Intergenic	LOC127361468
CAJNNU010000003.1	NW_026136703.1	3	CAJNNU010000003.1:6541120	6541120	A	B	0.434343	0.507347	0.0563469	2.17668e-19	1.2115e-14	8.96823	22.4831	Intergenic	LOC127361540
CAJNNU010000003.1	NW_026136703.1	3	CAJNNU010000003.1:6541145	6541145	A	B	0.434343	0.507347	0.0563469	2.17668e-19	1.2115e-14	8.96823	22.4831	Intergenic	LOC127361540
CAJNNU010000003.1	NW_026136703.1	3	CAJNNU010000003.1:9972652	9972652	A	B	0.462121	-0.504367	0.0534549	3.89608e-21	3.49896e-16	8.96694	22.4799	intron (XM_051391660.1, intron 5 of 20)	LOC127358690
CAJNNU010000003.1	NW_026136703.1	3	CAJNNU010000003.1:7355696	7355696	A	B	0.269697	0.566562	0.0670733	2.99107e-17	1.09452e-12	8.96571	22.4768	Intergenic	LOC127357825
CAJNNU010000003.1	NW_026136703.1	3	CAJNNU010000003.1:6926264	6926264	A	B	0.440909	-0.506305	0.0533954	2.49016e-21	2.38718e-16	8.96121	22.4655	Intergenic	LOC127357638
CAJNNU010000003.1	NW_026136703.1	3	CAJNNU010000003.1:6926363	6926363	A	B	0.440909	-0.506305	0.0533954	2.49016e-21	2.38718e-16	8.96121	22.4655	Intergenic	LOC127357638
CAJNNU010000003.1	NW_026136703.1	3	CAJNNU010000003.1:18288430	18288430	A	B	0.302525	0.547239	0.0643126	1.75353e-17	6.67835e-13	8.96097	22.4649	promoter-TSS (XM_051396388.1)	LOC127361617
CAJNNU010000003.1	NW_026136703.1	3	CAJNNU010000003.1:12165348	12165348	A	B	0.286869	0.555739	0.0648235	1.00726e-17	4.00898e-13	8.95995	22.4623	intron (XM_051395698.1, intron 2 of 15)	LOC127361220
CAJNNU010000003.1	NW_026136703.1	3	CAJNNU010000003.1:11941411	11941411	A	B	0.456566	0.504616	0.0543113	1.52608e-20	1.16287e-15	8.95949	22.4612	exon (XM_051391277.1, exon 1 of 4)	LOC127358293
CAJNNU010000003.1	NW_026136703.1	3	CAJNNU010000003.1:7205448	7205448	A	B	0.364141	0.522349	0.0564785	2.27398e-20	1.66198e-15	8.95907	22.4601	Intergenic	LOC127357638
CAJNNU010000003.1	NW_026136703.1	3	CAJNNU010000003.1:6540464	6540464	A	B	0.434848	0.506956	0.0564468	2.68011e-19	1.46918e-14	8.95682	22.4545	Intergenic	LOC127361540
CAJNNU010000003.1	NW_026136703.1	3	CAJNNU010000003.1:6540579	6540579	A	B	0.434848	0.506956	0.0564468	2.68011e-19	1.46918e-14	8.95682	22.4545	Intergenic	LOC127361540
CAJNNU010000003.1	NW_026136703.1	3	CAJNNU010000003.1:6540596	6540596	A	B	0.434848	0.506956	0.0564468	2.68011e-19	1.46918e-14	8.95682	22.4545	Intergenic	LOC127361540
CAJNNU010000003.1	NW_026136703.1	3	CAJNNU010000003.1:6540667	6540667	A	B	0.434848	0.506956	0.0564468	2.68011e-19	1.46918e-14	8.95682	22.4545	Intergenic	LOC127361540
CAJNNU010000003.1	NW_026136703.1	3	CAJNNU010000003.1:11300486	11300486	A	B	0.396465	-0.513735	0.0550395	1.02005e-20	8.10662e-16	8.95564	22.4515	intron (XM_051396148.1, intron 5 of 5)	LOC127361481
CAJNNU010000003.1	NW_026136703.1	3	CAJNNU010000003.1:11330215	11330215	A	B	0.396465	-0.513735	0.0550395	1.02005e-20	8.10662e-16	8.95564	22.4515	promoter-TSS (XM_051395925.1)	LOC127361363
CAJNNU010000003.1	NW_026136703.1	3	CAJNNU010000003.1:14995331	14995331	A	B	0.467677	0.503641	0.0558509	1.92254e-19	1.09237e-14	8.95518	22.4504	intron (XM_051381283.1, intron 10 of 20)	LOC127352677
CAJNNU010000003.1	NW_026136703.1	3	CAJNNU010000003.1:14996185	14996185	A	B	0.467677	0.503641	0.0558509	1.92254e-19	1.09237e-14	8.95518	22.4504	intron (XM_051381283.1, intron 10 of 20)	LOC127352677
CAJNNU010000003.1	NW_026136703.1	3	CAJNNU010000003.1:6095284	6095284	A	B	0.431313	-0.507307	0.0679889	8.54604e-14	1.44277e-09	8.95196	22.4423	TTS (XM_051392690.1)	LOC127357102
CAJNNU010000003.1	NW_026136703.1	3	CAJNNU010000003.1:10063404	10063404	A	B	0.468687	-0.503482	0.0533998	4.15813e-21	3.68037e-16	8.95183	22.442	intron (XM_051391769.1, intron 9 of 9)	LOC127358615
CAJNNU010000003.1	NW_026136703.1	3	CAJNNU010000003.1:6926416	6926416	A	B	0.441414	-0.505943	0.0534537	2.93397e-21	2.76135e-16	8.95056	22.4388	Intergenic	LOC127357638
CAJNNU010000003.1	NW_026136703.1	3	CAJNNU010000003.1:6926474	6926474	A	B	0.441414	-0.505943	0.0534537	2.93397e-21	2.76135e-16	8.95056	22.4388	Intergenic	LOC127357638
CAJNNU010000003.1	NW_026136703.1	3	CAJNNU010000003.1:6926489	6926489	A	B	0.441414	-0.505943	0.0534537	2.93397e-21	2.76135e-16	8.95056	22.4388	Intergenic	LOC127357638
CAJNNU010000003.1	NW_026136703.1	3	CAJNNU010000003.1:11941558	11941558	A	B	0.461616	0.503945	0.0542276	1.4981e-20	1.14511e-15	8.95056	22.4388	exon (XM_051391277.1, exon 1 of 4)	LOC127358293
CAJNNU010000003.1	NW_026136703.1	3	CAJNNU010000003.1:8552158	8552158	A	B	0.382828	0.51674	0.0570313	1.2969e-19	7.70783e-15	8.94674	22.4292	intron (XM_051386109.1, intron 2 of 6)	LOC127355321
CAJNNU010000003.1	NW_026136703.1	3	CAJNNU010000003.1:5245396	5245396	A	B	0.341919	0.529417	0.0598662	9.28958e-19	4.51897e-14	8.94353	22.4212	Intergenic	LOC127361492
CAJNNU010000003.1	NW_026136703.1	3	CAJNNU010000003.1:17164121	17164121	A	B	0.410606	0.510436	0.05734	5.48908e-19	2.78197e-14	8.94179	22.4168	intron (XM_051386944.1, intron 3 of 30)	LOC127355757
CAJNNU010000003.1	NW_026136703.1	3	CAJNNU010000003.1:10017760	10017760	A	B	0.422727	0.50824	0.0565892	2.67774e-19	1.46918e-14	8.93902	22.4099	TTS (XM_051391639.1)	LOC127358580
CAJNNU010000003.1	NW_026136703.1	3	CAJNNU010000003.1:12657382	12657382	A	B	0.383838	-0.516181	0.0572143	1.84881e-19	1.05721e-14	8.9363	22.4031	intron (XM_051395897.1, intron 12 of 16)	LOC127356985
CAJNNU010000003.1	NW_026136703.1	3	CAJNNU010000003.1:6200896	6200896	A	B	0.378788	0.517484	0.0547632	3.40533e-21	3.12695e-16	8.93595	22.4022	intron (XM_051392307.1, intron 3 of 7)	LOC127358841
CAJNNU010000003.1	NW_026136703.1	3	CAJNNU010000003.1:16170946	16170946	A	B	0.357576	0.523737	0.0623716	4.57834e-17	1.62092e-12	8.93568	22.4015	Intergenic	LOC127357635
CAJNNU010000003.1	NW_026136703.1	3	CAJNNU010000003.1:6933499	6933499	A	B	0.449495	0.504585	0.0527956	1.20841e-21	1.31989e-16	8.9344	22.3983	Intergenic	LOC127357638
CAJNNU010000003.1	NW_026136703.1	3	CAJNNU010000003.1:6211334	6211334	A	B	0.44596	0.50496	0.0544196	1.71065e-20	1.29048e-15	8.93433	22.3981	intron (XM_051392307.1, intron 7 of 7)	LOC127358793
CAJNNU010000003.1	NW_026136703.1	3	CAJNNU010000003.1:12609886	12609886	A	B	0.476768	-0.502535	0.055286	9.9282e-20	6.11591e-15	8.93398	22.3972	TTS (XM_051389143.1)	LOC127357011
CAJNNU010000003.1	NW_026136703.1	3	CAJNNU010000003.1:12609919	12609919	A	B	0.476768	-0.502535	0.055286	9.9282e-20	6.11591e-15	8.93398	22.3972	TTS (XM_051389143.1)	LOC127357011
CAJNNU010000003.1	NW_026136703.1	3	CAJNNU010000003.1:9956051	9956051	B	A	0.492929	-0.501976	0.0544334	2.92054e-20	2.06798e-15	8.93161	22.3913	intron (XM_051391660.1, intron 4 of 20)	LOC127358690
CAJNNU010000003.1	NW_026136703.1	3	CAJNNU010000003.1:9639246	9639246	A	B	0.301515	0.54676	0.062255	1.59737e-18	7.41027e-14	8.92833	22.3831	intron (XM_051391684.1, intron 1 of 6)	LOC127358541
CAJNNU010000003.1	NW_026136703.1	3	CAJNNU010000003.1:11861398	11861398	A	B	0.474747	0.502452	0.0549838	6.35032e-20	4.05451e-15	8.92752	22.381	intron (XM_051396340.1, intron 2 of 4)	LOC127361598
CAJNNU010000003.1	NW_026136703.1	3	CAJNNU010000003.1:11861409	11861409	A	B	0.474747	0.502452	0.0549838	6.35032e-20	4.05451e-15	8.92752	22.381	intron (XM_051396340.1, intron 2 of 4)	LOC127361598
CAJNNU010000003.1	NW_026136703.1	3	CAJNNU010000003.1:6854485	6854485	A	B	0.45	-0.504324	0.0688681	2.42416e-13	3.76283e-09	8.92699	22.3797	Intergenic	LOC127357638
CAJNNU010000003.1	NW_026136703.1	3	CAJNNU010000003.1:16628512	16628512	A	B	0.29798	0.548406	0.0639337	9.67753e-18	3.8785e-13	8.92179	22.3667	Intergenic	LOC127356026
CAJNNU010000003.1	NW_026136703.1	3	CAJNNU010000003.1:7359642	7359642	A	B	0.473737	0.502307	0.055524	1.47394e-19	8.6092e-15	8.9205	22.3635	Intergenic	LOC127357825
CAJNNU010000003.1	NW_026136703.1	3	CAJNNU010000003.1:19382959	19382959	A	B	0.44798	0.504301	0.0574725	1.71446e-18	7.94218e-14	8.91875	22.3591	Intergenic	LOC127357107
CAJNNU010000003.1	NW_026136703.1	3	CAJNNU010000003.1:14994483	14994483	A	B	0.453535	0.503728	0.0565715	5.37399e-19	2.72646e-14	8.91818	22.3576	intron (XM_051381283.1, intron 10 of 20)	LOC127352677
CAJNNU010000003.1	NW_026136703.1	3	CAJNNU010000003.1:14994926	14994926	A	B	0.453535	0.503728	0.0565715	5.37399e-19	2.72646e-14	8.91818	22.3576	intron (XM_051381283.1, intron 10 of 20)	LOC127352677
CAJNNU010000003.1	NW_026136703.1	3	CAJNNU010000003.1:17654973	17654973	A	B	0.409596	-0.509857	0.0574324	6.8363e-19	3.4084e-14	8.91482	22.3492	intron (XM_051389002.1, intron 1 of 11)	LOC127356919
CAJNNU010000003.1	NW_026136703.1	3	CAJNNU010000003.1:10812043	10812043	A	B	0.44798	0.50413	0.0537485	6.63288e-21	5.60788e-16	8.9127	22.3439	promoter-TSS (XM_051386122.1)	LOC127355334
CAJNNU010000003.1	NW_026136703.1	3	CAJNNU010000003.1:5324732	5324732	A	B	0.377273	0.517206	0.0584683	9.07711e-19	4.43541e-14	8.91233	22.343	Intergenic	LOC127360122
CAJNNU010000003.1	NW_026136703.1	3	CAJNNU010000003.1:5324872	5324872	A	B	0.377273	0.517206	0.0584683	9.07711e-19	4.43541e-14	8.91233	22.343	Intergenic	LOC127360122
CAJNNU010000003.1	NW_026136703.1	3	CAJNNU010000003.1:16170794	16170794	A	B	0.357576	0.523007	0.0623788	5.0998e-17	1.79131e-12	8.91078	22.3391	Intergenic	LOC127357635
CAJNNU010000003.1	NW_026136703.1	3	CAJNNU010000003.1:16170873	16170873	A	B	0.357576	0.523007	0.0623788	5.0998e-17	1.79131e-12	8.91078	22.3391	Intergenic	LOC127357635
CAJNNU010000003.1	NW_026136703.1	3	CAJNNU010000003.1:16170968	16170968	A	B	0.357576	0.523007	0.0623788	5.0998e-17	1.79131e-12	8.91078	22.3391	Intergenic	LOC127357635
CAJNNU010000003.1	NW_026136703.1	3	CAJNNU010000003.1:9483012	9483012	A	B	0.289899	-0.552463	0.0651535	2.26334e-17	8.43009e-13	8.91013	22.3375	Intergenic	LOC127357974
CAJNNU010000003.1	NW_026136703.1	3	CAJNNU010000003.1:9483016	9483016	A	B	0.289899	-0.552463	0.0651535	2.26334e-17	8.43009e-13	8.91013	22.3375	Intergenic	LOC127357974
CAJNNU010000003.1	NW_026136703.1	3	CAJNNU010000003.1:11861557	11861557	A	B	0.473232	0.501985	0.0548222	5.35578e-20	3.49925e-15	8.90811	22.3324	intron (XM_051396340.1, intron 2 of 4)	LOC127361598
CAJNNU010000003.1	NW_026136703.1	3	CAJNNU010000003.1:12632520	12632520	A	B	0.436869	0.505306	0.0546647	2.38075e-20	1.72947e-15	8.908	22.3321	intron (XM_051389129.1, intron 4 of 10)	LOC127356991
CAJNNU010000003.1	NW_026136703.1	3	CAJNNU010000003.1:8473073	8473073	B	A	0.468182	0.502147	0.0566192	7.39161e-19	3.6587e-14	8.90329	22.3203	promoter-TSS (XM_051395820.1)	LOC127361294
CAJNNU010000003.1	NW_026136703.1	3	CAJNNU010000003.1:5515823	5515823	A	B	0.410606	0.509277	0.0549534	1.90668e-20	1.42087e-15	8.90123	22.3151	Intergenic	LOC127360133
CAJNNU010000003.1	NW_026136703.1	3	CAJNNU010000003.1:14624001	14624001	A	B	0.45101	0.503492	0.05517	7.096e-20	4.5013e-15	8.90116	22.315	exon (XM_051396321.1, exon 1 of 4)	LOC127361587
CAJNNU010000003.1	NW_026136703.1	3	CAJNNU010000003.1:10196190	10196190	A	B	0.481818	-0.501361	0.0530063	3.12344e-21	2.9007e-16	8.89974	22.3114	promoter-TSS (XM_051391543.1)	LOC127358437
CAJNNU010000003.1	NW_026136703.1	3	CAJNNU010000003.1:6594268	6594268	A	B	0.461616	0.5025	0.0551003	7.53064e-20	4.76775e-15	8.8993	22.3103	Intergenic	LOC127361540
CAJNNU010000003.1	NW_026136703.1	3	CAJNNU010000003.1:20044870	20044870	A	B	0.469192	0.501903	0.0622272	7.28437e-16	2.04399e-11	8.89689	22.3043	promoter-TSS (XM_051382491.1)	LOC127353337
CAJNNU010000003.1	NW_026136703.1	3	CAJNNU010000003.1:12225544	12225544	A	B	0.436364	-0.50504	0.0544666	1.81857e-20	1.36248e-15	8.89631	22.3028	Intergenic	LOC127361369
CAJNNU010000003.1	NW_026136703.1	3	CAJNNU010000003.1:6558611	6558611	A	B	0.309596	0.541709	0.0610581	7.18236e-19	3.57004e-14	8.89491	22.2993	Intergenic	LOC127361540
CAJNNU010000003.1	NW_026136703.1	3	CAJNNU010000003.1:13767774	13767774	A	B	0.361111	0.521387	0.0619682	3.97007e-17	1.41682e-12	8.894	22.297	Intergenic	LOC127361394
CAJNNU010000003.1	NW_026136703.1	3	CAJNNU010000003.1:6966584	6966584	A	B	0.498485	-0.500834	0.0537997	1.28754e-20	9.98168e-16	8.89272	22.2938	Intergenic	LOC127357638
CAJNNU010000003.1	NW_026136703.1	3	CAJNNU010000003.1:14644490	14644490	A	B	0.336364	-0.530006	0.0673249	3.48005e-15	8.44977e-11	8.89225	22.2926	exon (XM_051396319.1, exon 3 of 9)	LOC127361586
CAJNNU010000003.1	NW_026136703.1	3	CAJNNU010000003.1:17284788	17284788	A	B	0.344949	0.526694	0.0612664	8.19789e-18	3.32216e-13	8.88909	22.2847	intron (XM_051388640.1, intron 41 of 58)	LOC127356735
CAJNNU010000003.1	NW_026136703.1	3	CAJNNU010000003.1:7806761	7806761	A	B	0.376768	0.516596	0.0572733	1.88351e-19	1.07517e-14	8.88662	22.2785	intron (XM_051390118.1, intron 11 of 15)	LOC127358121
CAJNNU010000003.1	NW_026136703.1	3	CAJNNU010000003.1:6198374	6198374	A	B	0.440909	0.504073	0.0535775	5.04271e-21	4.39978e-16	8.88238	22.2679	intron (XM_051392307.1, intron 2 of 7)	LOC127358841
CAJNNU010000003.1	NW_026136703.1	3	CAJNNU010000003.1:16739601	16739601	A	B	0.447475	0.503175	0.0557974	1.91742e-19	1.09174e-14	8.87707	22.2546	intron (XM_051387523.1, intron 4 of 6)	LOC127356082
CAJNNU010000003.1	NW_026136703.1	3	CAJNNU010000003.1:16741613	16741613	A	B	0.447475	0.503175	0.0557974	1.91742e-19	1.09174e-14	8.87707	22.2546	intron (XM_051387523.1, intron 4 of 6)	LOC127356082
CAJNNU010000003.1	NW_026136703.1	3	CAJNNU010000003.1:6511004	6511004	A	B	0.476263	0.500941	0.0538319	1.33159e-20	1.02825e-15	8.87655	22.2533	exon (XM_051396239.1, exon 6 of 6)	LOC127361540
CAJNNU010000003.1	NW_026136703.1	3	CAJNNU010000003.1:11967198	11967198	A	B	0.344444	0.526484	0.0579683	1.06325e-19	6.52109e-15	8.87584	22.2515	intron (XM_051389842.1, intron 1 of 22)	LOC127357549
CAJNNU010000003.1	NW_026136703.1	3	CAJNNU010000003.1:15866896	15866896	A	B	0.453535	-0.502513	0.0562996	4.42933e-19	2.28502e-14	8.87521	22.2499	intron (XM_051395294.1, intron 10 of 31)	LOC127360869
CAJNNU010000003.1	NW_026136703.1	3	CAJNNU010000003.1:14320847	14320847	A	B	0.430808	-0.505186	0.0546193	2.26127e-20	1.65494e-15	8.87475	22.2487	intron (XM_051396082.1, intron 29 of 32)	LOC127361456
CAJNNU010000003.1	NW_026136703.1	3	CAJNNU010000003.1:14994927	14994927	A	B	0.456061	0.502046	0.0566728	8.09775e-19	3.98066e-14	8.86688	22.229	intron (XM_051381283.1, intron 10 of 20)	LOC127352677
CAJNNU010000003.1	NW_026136703.1	3	CAJNNU010000003.1:12589023	12589023	A	B	0.463636	0.50143	0.0542044	2.23003e-20	1.63329e-15	8.86683	22.2289	promoter-TSS (XM_051389143.1)	LOC127357019
CAJNNU010000003.1	NW_026136703.1	3	CAJNNU010000003.1:12589028	12589028	A	B	0.463636	0.50143	0.0542044	2.23003e-20	1.63329e-15	8.86683	22.2289	promoter-TSS (XM_051389143.1)	LOC127357019
CAJNNU010000003.1	NW_026136703.1	3	CAJNNU010000003.1:6595110	6595110	A	B	0.480303	0.500482	0.0543582	3.35005e-20	2.31039e-15	8.86652	22.2281	Intergenic	LOC127361540
CAJNNU010000003.1	NW_026136703.1	3	CAJNNU010000003.1:6595302	6595302	A	B	0.480303	0.500482	0.0543582	3.35005e-20	2.31039e-15	8.86652	22.2281	Intergenic	LOC127361540
CAJNNU010000003.1	NW_026136703.1	3	CAJNNU010000003.1:9352207	9352207	A	B	0.288384	0.551957	0.0632115	2.50428e-18	1.12554e-13	8.86621	22.2274	intron (XM_051391004.1, intron 6 of 7)	LOC127358097
CAJNNU010000003.1	NW_026136703.1	3	CAJNNU010000003.1:7013868	7013868	A	B	0.45	0.502602	0.0545617	3.21179e-20	2.24343e-15	8.86614	22.2272	Intergenic	LOC127357638
CAJNNU010000003.1	NW_026136703.1	3	CAJNNU010000003.1:5326720	5326720	A	B	0.370707	0.517667	0.0583545	7.24358e-19	3.59319e-14	8.86534	22.2252	Intergenic	LOC127360122
CAJNNU010000003.1	NW_026136703.1	3	CAJNNU010000003.1:5326721	5326721	A	B	0.370707	0.517667	0.0583545	7.24358e-19	3.59319e-14	8.86534	22.2252	Intergenic	LOC127360122
CAJNNU010000003.1	NW_026136703.1	3	CAJNNU010000003.1:10576164	10576164	B	A	0.457071	0.501874	0.0569129	1.1624e-18	5.55535e-14	8.86394	22.2217	exon (XM_051386440.1, exon 1 of 1)	LOC127355494
CAJNNU010000003.1	NW_026136703.1	3	CAJNNU010000003.1:15865167	15865167	A	B	0.432323	-0.504591	0.0561996	2.74368e-19	1.50235e-14	8.86134	22.2151	intron (XM_051395294.1, intron 3 of 31)	LOC127360869
CAJNNU010000003.1	NW_026136703.1	3	CAJNNU010000003.1:13473487	13473487	A	B	0.45	-0.502454	0.0547788	4.62484e-20	3.07287e-15	8.86092	22.2141	exon (XM_051395987.1, exon 6 of 6)	LOC127361400
CAJNNU010000003.1	NW_026136703.1	3	CAJNNU010000003.1:14630692	14630692	A	B	0.412626	0.507733	0.057342	8.40856e-19	4.12724e-14	8.86039	22.2128	intron (XM_051396314.1, intron 3 of 7)	LOC127361583
CAJNNU010000003.1	NW_026136703.1	3	CAJNNU010000003.1:6541614	6541614	A	B	0.437374	0.503867	0.0566534	5.90285e-19	2.97171e-14	8.85963	22.2108	Intergenic	LOC127361540
CAJNNU010000003.1	NW_026136703.1	3	CAJNNU010000003.1:17164068	17164068	A	B	0.410606	0.508072	0.0572018	6.561e-19	3.27948e-14	8.85916	22.2097	intron (XM_051386944.1, intron 3 of 30)	LOC127355757
CAJNNU010000003.1	NW_026136703.1	3	CAJNNU010000003.1:11304273	11304273	A	B	0.389394	-0.512539	0.0554931	2.55657e-20	1.83544e-15	8.85758	22.2057	intron (XM_051396149.1, intron 1 of 4)	LOC127361481
CAJNNU010000003.1	NW_026136703.1	3	CAJNNU010000003.1:5227050	5227050	A	B	0.402525	0.5096	0.0552869	3.04459e-20	2.14344e-15	8.85691	22.204	Intergenic	LOC127361492
CAJNNU010000003.1	NW_026136703.1	3	CAJNNU010000003.1:5227052	5227052	A	B	0.402525	0.5096	0.0552869	3.04459e-20	2.14344e-15	8.85691	22.204	Intergenic	LOC127361492
CAJNNU010000003.1	NW_026136703.1	3	CAJNNU010000003.1:5227088	5227088	A	B	0.402525	0.5096	0.0552869	3.04459e-20	2.14344e-15	8.85691	22.204	Intergenic	LOC127361492
CAJNNU010000003.1	NW_026136703.1	3	CAJNNU010000003.1:5227089	5227089	A	B	0.402525	0.5096	0.0552869	3.04459e-20	2.14344e-15	8.85691	22.204	Intergenic	LOC127361492
CAJNNU010000003.1	NW_026136703.1	3	CAJNNU010000003.1:9911259	9911259	A	B	0.457071	-0.501673	0.0534949	6.72655e-21	5.62738e-16	8.85684	22.2039	intron (XM_051391660.1, intron 4 of 20)	LOC127358496
CAJNNU010000003.1	NW_026136703.1	3	CAJNNU010000003.1:16739949	16739949	A	B	0.433838	0.504143	0.0564121	4.00651e-19	2.08665e-14	8.85292	22.194	intron (XM_051387523.1, intron 4 of 6)	LOC127356082
CAJNNU010000003.1	NW_026136703.1	3	CAJNNU010000003.1:16740306	16740306	A	B	0.433838	0.504143	0.0564121	4.00651e-19	2.08665e-14	8.85292	22.194	intron (XM_051387523.1, intron 4 of 6)	LOC127356082
CAJNNU010000003.1	NW_026136703.1	3	CAJNNU010000003.1:16740316	16740316	A	B	0.433838	0.504143	0.0564121	4.00651e-19	2.08665e-14	8.85292	22.194	intron (XM_051387523.1, intron 4 of 6)	LOC127356082
CAJNNU010000003.1	NW_026136703.1	3	CAJNNU010000003.1:16740317	16740317	A	B	0.433838	0.504143	0.0564121	4.00651e-19	2.08665e-14	8.85292	22.194	intron (XM_051387523.1, intron 4 of 6)	LOC127356082
CAJNNU010000003.1	NW_026136703.1	3	CAJNNU010000003.1:16740343	16740343	A	B	0.433838	0.504143	0.0564121	4.00651e-19	2.08665e-14	8.85292	22.194	intron (XM_051387523.1, intron 4 of 6)	LOC127356082
CAJNNU010000003.1	NW_026136703.1	3	CAJNNU010000003.1:16740411	16740411	A	B	0.433838	0.504143	0.0564121	4.00651e-19	2.08665e-14	8.85292	22.194	intron (XM_051387523.1, intron 4 of 6)	LOC127356082
CAJNNU010000003.1	NW_026136703.1	3	CAJNNU010000003.1:16741438	16741438	A	B	0.433838	0.504143	0.0564121	4.00651e-19	2.08665e-14	8.85292	22.194	intron (XM_051387523.1, intron 4 of 6)	LOC127356082
CAJNNU010000003.1	NW_026136703.1	3	CAJNNU010000003.1:16741803	16741803	A	B	0.433838	0.504143	0.0564121	4.00651e-19	2.08665e-14	8.85292	22.194	intron (XM_051387523.1, intron 4 of 6)	LOC127356082
CAJNNU010000003.1	NW_026136703.1	3	CAJNNU010000003.1:16742020	16742020	A	B	0.433838	0.504143	0.0564121	4.00651e-19	2.08665e-14	8.85292	22.194	intron (XM_051387523.1, intron 4 of 6)	LOC127356082
CAJNNU010000003.1	NW_026136703.1	3	CAJNNU010000003.1:12017728	12017728	A	B	0.286364	0.552697	0.0642095	7.45254e-18	3.04274e-13	8.85279	22.1937	Intergenic	LOC127356858
CAJNNU010000003.1	NW_026136703.1	3	CAJNNU010000003.1:13110666	13110666	A	B	0.39596	0.510867	0.0566505	1.9179e-19	1.09174e-14	8.85204	22.1918	intron (XM_051390415.1, intron 4 of 21)	LOC127357846
CAJNNU010000003.1	NW_026136703.1	3	CAJNNU010000003.1:7141751	7141751	A	B	0.4	0.509956	0.0555625	4.38954e-20	2.93442e-15	8.8509	22.189	intron (XM_051390013.1, intron 2 of 9)	LOC127357638
CAJNNU010000003.1	NW_026136703.1	3	CAJNNU010000003.1:15867182	15867182	A	B	0.44697	-0.502469	0.0573332	1.88427e-18	8.64713e-14	8.85027	22.1874	intron (XM_051395294.1, intron 11 of 31)	LOC127360869
CAJNNU010000003.1	NW_026136703.1	3	CAJNNU010000003.1:11819162	11819162	A	B	0.39596	0.510808	0.0564015	1.3453e-19	7.93751e-15	8.85	22.1867	promoter-TSS (XM_051384727.1)	LOC127361594
CAJNNU010000003.1	NW_026136703.1	3	CAJNNU010000003.1:6576437	6576437	A	B	0.463131	0.500983	0.0542132	2.44251e-20	1.76779e-15	8.84971	22.186	Intergenic	LOC127361540
CAJNNU010000003.1	NW_026136703.1	3	CAJNNU010000003.1:14137400	14137400	A	B	0.485354	0.499807	0.0543211	3.54711e-20	2.42921e-15	8.84877	22.1836	Intergenic	LOC127361464
CAJNNU010000003.1	NW_026136703.1	3	CAJNNU010000003.1:16193644	16193644	A	B	0.346465	0.524904	0.0617305	1.84496e-17	6.97949e-13	8.84706	22.1793	Intergenic	LOC127357635
CAJNNU010000003.1	NW_026136703.1	3	CAJNNU010000003.1:15963366	15963366	B	A	0.49798	0.499533	0.0570472	2.01436e-18	9.18823e-14	8.84651	22.178	Intergenic	LOC127361370
CAJNNU010000003.1	NW_026136703.1	3	CAJNNU010000003.1:15964197	15964197	B	A	0.49798	0.499533	0.0570472	2.01436e-18	9.18823e-14	8.84651	22.178	Intergenic	LOC127361370
CAJNNU010000003.1	NW_026136703.1	3	CAJNNU010000003.1:15964302	15964302	A	B	0.49798	0.499533	0.0570472	2.01436e-18	9.18823e-14	8.84651	22.178	Intergenic	LOC127361370
CAJNNU010000003.1	NW_026136703.1	3	CAJNNU010000003.1:14309454	14309454	A	B	0.442424	-0.502784	0.0548543	4.9176e-20	3.24758e-15	8.84334	22.17	intron (XM_051396084.1, intron 19 of 19)	LOC127361454
CAJNNU010000003.1	NW_026136703.1	3	CAJNNU010000003.1:9960046	9960046	B	A	0.489899	-0.499431	0.054647	6.28999e-20	4.02385e-15	8.83944	22.1602	intron (XM_051391660.1, intron 4 of 20)	LOC127358690
CAJNNU010000003.1	NW_026136703.1	3	CAJNNU010000003.1:11860030	11860030	A	B	0.424747	-0.505054	0.0562815	2.86709e-19	1.56294e-14	8.83844	22.1577	promoter-TSS (XM_051396339.1)	LOC127361597
CAJNNU010000003.1	NW_026136703.1	3	CAJNNU010000003.1:19173528	19173528	A	B	0.408081	0.507818	0.058869	6.34007e-18	2.61907e-13	8.83356	22.1455	intron (XM_051389635.1, intron 1 of 7)	LOC127357423
CAJNNU010000003.1	NW_026136703.1	3	CAJNNU010000003.1:19173557	19173557	A	B	0.408081	0.507818	0.058869	6.34007e-18	2.61907e-13	8.83356	22.1455	intron (XM_051389635.1, intron 1 of 7)	LOC127357423
CAJNNU010000003.1	NW_026136703.1	3	CAJNNU010000003.1:6541002	6541002	A	B	0.438384	0.502965	0.056864	9.14844e-19	4.46359e-14	8.83244	22.1427	Intergenic	LOC127361540
CAJNNU010000003.1	NW_026136703.1	3	CAJNNU010000003.1:6541464	6541464	A	B	0.438384	0.502965	0.056864	9.14844e-19	4.46359e-14	8.83244	22.1427	Intergenic	LOC127361540
CAJNNU010000003.1	NW_026136703.1	3	CAJNNU010000003.1:6541654	6541654	A	B	0.438384	0.502965	0.056864	9.14844e-19	4.46359e-14	8.83244	22.1427	Intergenic	LOC127361540
CAJNNU010000003.1	NW_026136703.1	3	CAJNNU010000003.1:19173545	19173545	A	B	0.406566	0.508075	0.0588004	5.58837e-18	2.33817e-13	8.83222	22.1421	intron (XM_051389635.1, intron 1 of 7)	LOC127357423
CAJNNU010000003.1	NW_026136703.1	3	CAJNNU010000003.1:11865982	11865982	A	B	0.475758	0.499656	0.0551846	1.3748e-19	8.06374e-15	8.83021	22.1371	intron (XM_051396341.1, intron 1 of 2)	LOC127361600
CAJNNU010000003.1	NW_026136703.1	3	CAJNNU010000003.1:6979492	6979492	A	B	0.440404	0.502651	0.0539759	1.24839e-20	9.69349e-16	8.83018	22.137	Intergenic	LOC127357638
CAJNNU010000003.1	NW_026136703.1	3	CAJNNU010000003.1:6982443	6982443	A	B	0.440404	0.502651	0.0539759	1.24839e-20	9.69349e-16	8.83018	22.137	Intergenic	LOC127357638
CAJNNU010000003.1	NW_026136703.1	3	CAJNNU010000003.1:4618198	4618198	A	B	0.432828	-0.503521	0.0685734	2.09155e-13	3.29247e-09	8.82625	22.1272	intron (XM_051393148.1, intron 5 of 24)	LOC127359245
CAJNNU010000003.1	NW_026136703.1	3	CAJNNU010000003.1:4602080	4602080	A	B	0.35	0.523037	0.0599707	2.74433e-18	1.22381e-13	8.82586	22.1262	intron (XM_051393148.1, intron 2 of 24)	LOC127359245
CAJNNU010000003.1	NW_026136703.1	3	CAJNNU010000003.1:6589475	6589475	A	B	0.479798	0.499329	0.0542638	3.5175e-20	2.4123e-15	8.825	22.124	Intergenic	LOC127361540
CAJNNU010000003.1	NW_026136703.1	3	CAJNNU010000003.1:8636359	8636359	A	B	0.472222	-0.499684	0.0554383	1.99893e-19	1.12988e-14	8.82468	22.1232	intron (XM_051396440.1, intron 9 of 15)	LOC127359665
CAJNNU010000003.1	NW_026136703.1	3	CAJNNU010000003.1:12591804	12591804	A	B	0.418182	-0.505691	0.0543459	1.33928e-20	1.03257e-15	8.82335	22.1199	intron (XM_051389151.1, intron 2 of 11)	LOC127356998
CAJNNU010000003.1	NW_026136703.1	3	CAJNNU010000003.1:8095224	8095224	A	B	0.274747	0.558777	0.0674729	1.21629e-16	4.00809e-12	8.82288	22.1187	intron (XM_051393854.1, intron 1 of 7)	LOC127359742
CAJNNU010000003.1	NW_026136703.1	3	CAJNNU010000003.1:8100129	8100129	A	B	0.274747	0.558777	0.0674729	1.21629e-16	4.00809e-12	8.82288	22.1187	promoter-TSS (XM_051393834.1)	LOC127359742
CAJNNU010000003.1	NW_026136703.1	3	CAJNNU010000003.1:7144483	7144483	A	B	0.293434	0.547795	0.0636333	7.39502e-18	3.02733e-13	8.82287	22.1187	intron (XM_051390013.1, intron 2 of 9)	LOC127357638
CAJNNU010000003.1	NW_026136703.1	3	CAJNNU010000003.1:7144490	7144490	A	B	0.293434	0.547795	0.0636333	7.39502e-18	3.02733e-13	8.82287	22.1187	intron (XM_051390013.1, intron 2 of 9)	LOC127357638
CAJNNU010000003.1	NW_026136703.1	3	CAJNNU010000003.1:16103516	16103516	B	A	0.488889	0.498981	0.0558872	4.32403e-19	2.23187e-14	8.82276	22.1184	intron (XM_051391490.1, intron 2 of 18)	LOC127358403
CAJNNU010000003.1	NW_026136703.1	3	CAJNNU010000003.1:7098462	7098462	A	B	0.291414	0.548865	0.0626166	1.85958e-18	8.53782e-14	8.82155	22.1154	intron (XM_051389979.1, intron 1 of 9)	LOC127357638
CAJNNU010000003.1	NW_026136703.1	3	CAJNNU010000003.1:13759732	13759732	A	B	0.419192	0.505422	0.0582494	4.06871e-18	1.75392e-13	8.81992	22.1113	Intergenic	LOC127361394
CAJNNU010000003.1	NW_026136703.1	3	CAJNNU010000003.1:18203298	18203298	A	B	0.463131	0.500129	0.0551535	1.21277e-19	7.3417e-15	8.81956	22.1104	intron (XM_051396342.1, intron 35 of 47)	LOC127361620
CAJNNU010000003.1	NW_026136703.1	3	CAJNNU010000003.1:7190440	7190440	A	B	0.476263	-0.499189	0.0544298	4.67587e-20	3.10467e-15	8.81457	22.0979	intron (XM_051390013.1, intron 8 of 9)	LOC127357638
CAJNNU010000003.1	NW_026136703.1	3	CAJNNU010000003.1:10552073	10552073	A	B	0.469192	-0.499519	0.0547776	7.57947e-20	4.78939e-15	8.81258	22.0929	TTS (XM_051386648.1)	LOC127355593
CAJNNU010000003.1	NW_026136703.1	3	CAJNNU010000003.1:13605785	13605785	A	B	0.424747	-0.504255	0.0558304	1.68699e-19	9.73761e-15	8.8105	22.0877	intron (XM_051391315.1, intron 3 of 13)	LOC127358316
CAJNNU010000003.1	NW_026136703.1	3	CAJNNU010000003.1:16999080	16999080	A	B	0.418687	0.505203	0.0589443	1.02711e-17	4.08136e-13	8.80932	22.0847	TTS (XM_051387583.1)	LOC127355897
CAJNNU010000003.1	NW_026136703.1	3	CAJNNU010000003.1:12602187	12602187	A	B	0.425253	-0.504073	0.0538438	7.84158e-21	6.42455e-16	8.80687	22.0786	intron (XM_051389151.1, intron 4 of 11)	LOC127357011
CAJNNU010000003.1	NW_026136703.1	3	CAJNNU010000003.1:9381915	9381915	A	B	0.298485	0.544583	0.0640044	1.76164e-17	6.69551e-13	8.8064	22.0774	intron (XM_051390826.1, intron 1 of 5)	LOC127358017
CAJNNU010000003.1	NW_026136703.1	3	CAJNNU010000003.1:6573200	6573200	A	B	0.45303	0.500569	0.0555675	2.09279e-19	1.1775e-14	8.805	22.0739	Intergenic	LOC127361540
CAJNNU010000003.1	NW_026136703.1	3	CAJNNU010000003.1:6573201	6573201	A	B	0.45303	0.500569	0.0555675	2.09279e-19	1.1775e-14	8.805	22.0739	Intergenic	LOC127361540
CAJNNU010000003.1	NW_026136703.1	3	CAJNNU010000003.1:11890972	11890972	A	B	0.341919	0.525291	0.0594606	1.00751e-18	4.87449e-14	8.80467	22.0731	promoter-TSS (XM_051393933.1)	zgc:163014
CAJNNU010000003.1	NW_026136703.1	3	CAJNNU010000003.1:15981715	15981715	A	B	0.45101	0.500698	0.0561725	4.94117e-19	2.52516e-14	8.80264	22.068	intron (XM_051395938.1, intron 1 of 1)	LOC127361370
CAJNNU010000003.1	NW_026136703.1	3	CAJNNU010000003.1:13407312	13407312	A	B	0.499495	0.498259	0.0531778	7.27586e-21	5.99109e-16	8.80158	22.0653	exon (XR_007882385.1, exon 5 of 5)	LOC127358151
CAJNNU010000003.1	NW_026136703.1	3	CAJNNU010000003.1:17164078	17164078	A	B	0.410101	0.506468	0.0572638	9.19645e-19	4.48478e-14	8.80001	22.0614	intron (XM_051386944.1, intron 3 of 30)	LOC127355757
CAJNNU010000003.1	NW_026136703.1	3	CAJNNU010000003.1:6567783	6567783	A	B	0.465657	0.499188	0.0546125	6.21397e-20	3.97781e-15	8.79276	22.0432	Intergenic	LOC127361540
CAJNNU010000003.1	NW_026136703.1	3	CAJNNU010000003.1:6572609	6572609	A	B	0.465657	0.499188	0.0546125	6.21397e-20	3.97781e-15	8.79276	22.0432	Intergenic	LOC127361540
CAJNNU010000003.1	NW_026136703.1	3	CAJNNU010000003.1:6572813	6572813	A	B	0.465657	0.499188	0.0546125	6.21397e-20	3.97781e-15	8.79276	22.0432	Intergenic	LOC127361540
CAJNNU010000003.1	NW_026136703.1	3	CAJNNU010000003.1:6573047	6573047	A	B	0.465657	0.499188	0.0546125	6.21397e-20	3.97781e-15	8.79276	22.0432	Intergenic	LOC127361540
CAJNNU010000003.1	NW_026136703.1	3	CAJNNU010000003.1:6573049	6573049	A	B	0.465657	0.499188	0.0546125	6.21397e-20	3.97781e-15	8.79276	22.0432	Intergenic	LOC127361540
CAJNNU010000003.1	NW_026136703.1	3	CAJNNU010000003.1:6573065	6573065	A	B	0.465657	0.499188	0.0546125	6.21397e-20	3.97781e-15	8.79276	22.0432	Intergenic	LOC127361540
CAJNNU010000003.1	NW_026136703.1	3	CAJNNU010000003.1:6573247	6573247	A	B	0.465657	0.499188	0.0546125	6.21397e-20	3.97781e-15	8.79276	22.0432	Intergenic	LOC127361540
CAJNNU010000003.1	NW_026136703.1	3	CAJNNU010000003.1:6573287	6573287	A	B	0.465657	0.499188	0.0546125	6.21397e-20	3.97781e-15	8.79276	22.0432	Intergenic	LOC127361540
CAJNNU010000003.1	NW_026136703.1	3	CAJNNU010000003.1:6573296	6573296	A	B	0.465657	0.499188	0.0546125	6.21397e-20	3.97781e-15	8.79276	22.0432	Intergenic	LOC127361540
CAJNNU010000003.1	NW_026136703.1	3	CAJNNU010000003.1:6573329	6573329	A	B	0.465657	0.499188	0.0546125	6.21397e-20	3.97781e-15	8.79276	22.0432	Intergenic	LOC127361540
CAJNNU010000003.1	NW_026136703.1	3	CAJNNU010000003.1:6573357	6573357	A	B	0.465657	0.499188	0.0546125	6.21397e-20	3.97781e-15	8.79276	22.0432	Intergenic	LOC127361540
CAJNNU010000003.1	NW_026136703.1	3	CAJNNU010000003.1:6573362	6573362	A	B	0.465657	0.499188	0.0546125	6.21397e-20	3.97781e-15	8.79276	22.0432	Intergenic	LOC127361540
CAJNNU010000003.1	NW_026136703.1	3	CAJNNU010000003.1:6574161	6574161	A	B	0.465657	0.499188	0.0546125	6.21397e-20	3.97781e-15	8.79276	22.0432	Intergenic	LOC127361540
CAJNNU010000003.1	NW_026136703.1	3	CAJNNU010000003.1:6574301	6574301	A	B	0.465657	0.499188	0.0546125	6.21397e-20	3.97781e-15	8.79276	22.0432	Intergenic	LOC127361540
CAJNNU010000003.1	NW_026136703.1	3	CAJNNU010000003.1:13582423	13582423	A	B	0.435859	-0.502112	0.0547151	4.43868e-20	2.96525e-15	8.79115	22.0392	intron (XM_051391332.1, intron 1 of 11)	LOC127358316
CAJNNU010000003.1	NW_026136703.1	3	CAJNNU010000003.1:12720767	12720767	A	B	0.384848	0.51164	0.0562874	9.92516e-20	6.11591e-15	8.78843	22.0324	intron (XM_051381238.1, intron 1 of 6)	LOC127352668
CAJNNU010000003.1	NW_026136703.1	3	CAJNNU010000003.1:6934555	6934555	A	B	0.436869	0.501885	0.0545491	3.5589e-20	2.43558e-15	8.78779	22.0308	Intergenic	LOC127357638
CAJNNU010000003.1	NW_026136703.1	3	CAJNNU010000003.1:6497466	6497466	A	B	0.427778	0.503103	0.0551797	7.68476e-20	4.84656e-15	8.78633	22.0271	intron (XM_051396238.1, intron 2 of 8)	LOC127361539
CAJNNU010000003.1	NW_026136703.1	3	CAJNNU010000003.1:14863168	14863168	A	B	0.476263	0.49834	0.0557984	4.21928e-19	2.18817e-14	8.78461	22.0228	exon (XM_051395931.1, exon 7 of 7)	LOC127361366
CAJNNU010000003.1	NW_026136703.1	3	CAJNNU010000003.1:14396389	14396389	B	A	0.493939	-0.497762	0.054587	7.60308e-20	4.80122e-15	8.78275	22.0181	intron (XM_051396096.1, intron 20 of 28)	LOC127361457
CAJNNU010000003.1	NW_026136703.1	3	CAJNNU010000003.1:10063977	10063977	A	B	0.455556	-0.499682	0.0541004	2.55444e-20	1.83526e-15	8.782	22.0162	intron (XM_051391769.1, intron 9 of 9)	LOC127358615
CAJNNU010000003.1	NW_026136703.1	3	CAJNNU010000003.1:12128799	12128799	A	B	0.25404	0.571584	0.0672051	1.81472e-17	6.87717e-13	8.77988	22.0109	Intergenic	LOC127361383
CAJNNU010000003.1	NW_026136703.1	3	CAJNNU010000003.1:8635478	8635478	A	B	0.463131	-0.498921	0.0545946	6.32309e-20	4.04238e-15	8.77701	22.0037	intron (XM_051396440.1, intron 12 of 15)	LOC127359665
CAJNNU010000003.1	NW_026136703.1	3	CAJNNU010000003.1:12597064	12597064	A	B	0.428788	-0.502618	0.054721	4.11124e-20	2.76216e-15	8.77459	21.9977	intron (XM_051389151.1, intron 3 of 11)	LOC127356998
CAJNNU010000003.1	NW_026136703.1	3	CAJNNU010000003.1:12599222	12599222	A	B	0.428788	-0.502618	0.054721	4.11124e-20	2.76216e-15	8.77459	21.9977	intron (XM_051389151.1, intron 4 of 11)	LOC127356998
CAJNNU010000003.1	NW_026136703.1	3	CAJNNU010000003.1:12599400	12599400	A	B	0.428788	-0.502618	0.054721	4.11124e-20	2.76216e-15	8.77459	21.9977	intron (XM_051389151.1, intron 4 of 11)	LOC127356998
CAJNNU010000003.1	NW_026136703.1	3	CAJNNU010000003.1:14397007	14397007	A	B	0.493939	0.497527	0.0555719	3.46425e-19	1.84539e-14	8.77446	21.9973	intron (XM_051396096.1, intron 20 of 28)	LOC127361457
CAJNNU010000003.1	NW_026136703.1	3	CAJNNU010000003.1:12206122	12206122	A	B	0.392424	0.509368	0.0572513	5.73512e-19	2.89768e-14	8.77264	21.9928	intron (XM_051388990.1, intron 1 of 34)	LOC127356896
CAJNNU010000003.1	NW_026136703.1	3	CAJNNU010000003.1:7156083	7156083	A	B	0.304545	0.540429	0.0604134	3.70185e-19	1.94763e-14	8.7722	21.9917	intron (XM_051390013.1, intron 2 of 9)	LOC127357638
CAJNNU010000003.1	NW_026136703.1	3	CAJNNU010000003.1:6663525	6663525	A	B	0.363636	-0.517013	0.067572	1.98969e-14	4.08816e-10	8.77175	21.9905	Intergenic	LOC127361540
CAJNNU010000003.1	NW_026136703.1	3	CAJNNU010000003.1:14222593	14222593	A	B	0.431818	-0.502042	0.0549734	6.69615e-20	4.25867e-15	8.76959	21.9851	intron (XM_051396113.1, intron 1 of 3)	LOC127361464
CAJNNU010000003.1	NW_026136703.1	3	CAJNNU010000003.1:14114336	14114336	A	B	0.429293	0.502371	0.0572884	1.80015e-18	8.30775e-14	8.76853	21.9825	Intergenic	LOC127359853
CAJNNU010000003.1	NW_026136703.1	3	CAJNNU010000003.1:15153337	15153337	A	B	0.455051	0.499272	0.0558929	4.15869e-19	2.16017e-14	8.76599	21.9761	intron (XR_007881723.1, intron 1 of 2)	LOC127355272
CAJNNU010000003.1	NW_026136703.1	3	CAJNNU010000003.1:16173848	16173848	A	B	0.49798	0.497243	0.0546003	8.47231e-20	5.29206e-15	8.76559	21.9751	Intergenic	LOC127357635
CAJNNU010000003.1	NW_026136703.1	3	CAJNNU010000003.1:6514069	6514069	A	B	0.476768	0.497733	0.0538319	2.32913e-20	1.69448e-15	8.76405	21.9712	intron (XM_051396239.1, intron 2 of 5)	LOC127361540
CAJNNU010000003.1	NW_026136703.1	3	CAJNNU010000003.1:6541421	6541421	A	B	0.439394	0.500693	0.0570811	1.76121e-18	8.1549e-14	8.75721	21.9541	Intergenic	LOC127361540
CAJNNU010000003.1	NW_026136703.1	3	CAJNNU010000003.1:8643981	8643981	A	B	0.499495	0.496953	0.0560374	7.43125e-19	3.67143e-14	8.7555	21.9498	exon (XM_051396445.1, exon 9 of 9)	LOC127361640
CAJNNU010000003.1	NW_026136703.1	3	CAJNNU010000003.1:6659177	6659177	A	B	0.400505	0.507089	0.0566687	3.60973e-19	1.90941e-14	8.75533	21.9494	Intergenic	LOC127361540
CAJNNU010000003.1	NW_026136703.1	3	CAJNNU010000003.1:14384722	14384722	A	B	0.443939	-0.500097	0.0539382	1.83276e-20	1.371e-15	8.75518	21.949	intron (XM_051396097.1, intron 4 of 8)	LOC127361458
CAJNNU010000003.1	NW_026136703.1	3	CAJNNU010000003.1:11898516	11898516	A	B	0.383838	0.51086	0.05583	5.67876e-20	3.70042e-15	8.75301	21.9436	promoter-TSS (XM_051393952.1)	LOC127359798
CAJNNU010000003.1	NW_026136703.1	3	CAJNNU010000003.1:16584091	16584091	A	B	0.333333	0.526998	0.0607397	4.08715e-18	1.75877e-13	8.75218	21.9415	intron (XM_051387190.1, intron 14 of 36)	LOC127355890
CAJNNU010000003.1	NW_026136703.1	3	CAJNNU010000003.1:16584202	16584202	A	B	0.333333	0.526998	0.0607397	4.08715e-18	1.75877e-13	8.75218	21.9415	intron (XM_051387190.1, intron 14 of 36)	LOC127355890
CAJNNU010000003.1	NW_026136703.1	3	CAJNNU010000003.1:7098918	7098918	A	B	0.290404	0.547202	0.0626789	2.54109e-18	1.13895e-13	8.75024	21.9366	intron (XM_051389979.1, intron 1 of 9)	LOC127357638
CAJNNU010000003.1	NW_026136703.1	3	CAJNNU010000003.1:17658647	17658647	A	B	0.457576	0.498589	0.0564095	9.67957e-19	4.69471e-14	8.7498	21.9355	intron (XM_051389002.1, intron 1 of 11)	LOC127356919
CAJNNU010000003.1	NW_026136703.1	3	CAJNNU010000003.1:8636529	8636529	A	B	0.473737	-0.497458	0.0554604	2.97549e-19	1.61409e-14	8.74911	21.9338	intron (XM_051396440.1, intron 9 of 15)	LOC127359665
CAJNNU010000003.1	NW_026136703.1	3	CAJNNU010000003.1:11946795	11946795	A	B	0.34798	0.521429	0.0586252	5.87969e-19	2.96309e-14	8.74815	21.9314	Intergenic	LOC127358293
CAJNNU010000003.1	NW_026136703.1	3	CAJNNU010000003.1:6541816	6541816	A	B	0.448485	0.499397	0.0548577	8.74692e-20	5.44293e-15	8.74798	21.931	Intergenic	LOC127361540
CAJNNU010000003.1	NW_026136703.1	3	CAJNNU010000003.1:9365864	9365864	A	B	0.330808	0.527866	0.0600981	1.58606e-18	7.37175e-14	8.74752	21.9298	intron (XM_051391004.1, intron 6 of 7)	LOC127358097
CAJNNU010000003.1	NW_026136703.1	3	CAJNNU010000003.1:6572174	6572174	A	B	0.470707	0.497566	0.054773	1.04511e-19	6.41385e-15	8.747	21.9285	Intergenic	LOC127361540
CAJNNU010000003.1	NW_026136703.1	3	CAJNNU010000003.1:7060088	7060088	A	B	0.49596	-0.496687	0.0545337	8.40011e-20	5.25714e-15	8.74557	21.9249	Intergenic	LOC127357638
CAJNNU010000003.1	NW_026136703.1	3	CAJNNU010000003.1:6687105	6687105	A	B	0.268182	0.56051	0.0670533	6.3162e-17	2.16962e-12	8.744	21.921	Intergenic	LOC127361540
CAJNNU010000003.1	NW_026136703.1	3	CAJNNU010000003.1:6689163	6689163	A	B	0.268182	0.56051	0.0670533	6.3162e-17	2.16962e-12	8.744	21.921	Intergenic	LOC127361540
CAJNNU010000003.1	NW_026136703.1	3	CAJNNU010000003.1:13627880	13627880	A	B	0.481818	0.496925	0.0562267	9.75527e-19	4.72208e-14	8.74295	21.9183	intron (XM_051386031.1, intron 1 of 31)	LOC127355291
CAJNNU010000003.1	NW_026136703.1	3	CAJNNU010000003.1:13627883	13627883	A	B	0.481818	0.496925	0.0562267	9.75527e-19	4.72208e-14	8.74295	21.9183	intron (XM_051386031.1, intron 1 of 31)	LOC127355291
CAJNNU010000003.1	NW_026136703.1	3	CAJNNU010000003.1:14208984	14208984	A	B	0.477273	-0.497081	0.0533422	1.17751e-20	9.19585e-16	8.74192	21.9158	intron (XM_051396113.1, intron 1 of 3)	LOC127361464
CAJNNU010000003.1	NW_026136703.1	3	CAJNNU010000003.1:14210655	14210655	A	B	0.477273	-0.497081	0.0533422	1.17751e-20	9.19585e-16	8.74192	21.9158	intron (XM_051396113.1, intron 1 of 3)	LOC127361464
CAJNNU010000003.1	NW_026136703.1	3	CAJNNU010000003.1:7044309	7044309	A	B	0.491414	-0.496556	0.0565377	1.59535e-18	7.4044e-14	8.73895	21.9083	Intergenic	LOC127357638
CAJNNU010000003.1	NW_026136703.1	3	CAJNNU010000003.1:7044310	7044310	A	B	0.491414	-0.496556	0.0565377	1.59535e-18	7.4044e-14	8.73895	21.9083	Intergenic	LOC127357638
CAJNNU010000003.1	NW_026136703.1	3	CAJNNU010000003.1:7044311	7044311	A	B	0.491414	-0.496556	0.0565377	1.59535e-18	7.4044e-14	8.73895	21.9083	Intergenic	LOC127357638
CAJNNU010000003.1	NW_026136703.1	3	CAJNNU010000003.1:10071572	10071572	A	B	0.473232	-0.497177	0.0534017	1.27668e-20	9.90532e-16	8.73829	21.9066	intron (XM_051391854.1, intron 5 of 7)	LOC127358615
CAJNNU010000003.1	NW_026136703.1	3	CAJNNU010000003.1:6572878	6572878	A	B	0.463636	0.497759	0.0542571	4.55425e-20	3.03213e-15	8.73747	21.9046	Intergenic	LOC127361540
CAJNNU010000003.1	NW_026136703.1	3	CAJNNU010000003.1:6572902	6572902	A	B	0.463636	0.497759	0.0542571	4.55425e-20	3.03213e-15	8.73747	21.9046	Intergenic	LOC127361540
CAJNNU010000003.1	NW_026136703.1	3	CAJNNU010000003.1:13776531	13776531	A	B	0.35101	0.520063	0.0617308	3.61683e-17	1.30452e-12	8.73736	21.9043	Intergenic	LOC127361394
CAJNNU010000003.1	NW_026136703.1	3	CAJNNU010000003.1:12626396	12626396	A	B	0.362626	-0.516287	0.056804	1.00028e-19	6.15413e-15	8.73668	21.9026	intron (XM_051389129.1, intron 3 of 10)	LOC127356991
CAJNNU010000003.1	NW_026136703.1	3	CAJNNU010000003.1:12626421	12626421	A	B	0.362626	-0.516287	0.056804	1.00028e-19	6.15413e-15	8.73668	21.9026	intron (XM_051389129.1, intron 3 of 10)	LOC127356991
CAJNNU010000003.1	NW_026136703.1	3	CAJNNU010000003.1:5250593	5250593	A	B	0.386364	0.509736	0.0559094	7.71037e-20	4.85958e-15	8.73592	21.9007	Intergenic	LOC127361492
CAJNNU010000003.1	NW_026136703.1	3	CAJNNU010000003.1:9908631	9908631	A	B	0.457071	-0.498216	0.0529067	4.64664e-21	4.07597e-16	8.7352	21.8989	intron (XM_051391660.1, intron 4 of 20)	LOC127358496
CAJNNU010000003.1	NW_026136703.1	3	CAJNNU010000003.1:6628383	6628383	A	B	0.440909	0.499768	0.0545323	4.97228e-20	3.27707e-15	8.7313	21.8891	Intergenic	LOC127361540
CAJNNU010000003.1	NW_026136703.1	3	CAJNNU010000003.1:18972769	18972769	A	B	0.485859	0.49636	0.0617828	9.43802e-16	2.60434e-11	8.72764	21.88	intron (XM_051396231.1, intron 5 of 36)	LOC127361536
CAJNNU010000003.1	NW_026136703.1	3	CAJNNU010000003.1:10253487	10253487	A	B	0.444949	-0.499191	0.0578484	6.17324e-18	2.55661e-13	8.72745	21.8795	promoter-TSS (XM_051395994.1)	LOC127361406
CAJNNU010000003.1	NW_026136703.1	3	CAJNNU010000003.1:16170240	16170240	A	B	0.326768	0.528863	0.0603246	1.83565e-18	8.45566e-14	8.72572	21.8751	Intergenic	LOC127357635
CAJNNU010000003.1	NW_026136703.1	3	CAJNNU010000003.1:6548850	6548850	A	B	0.465657	0.497277	0.0546171	8.64488e-20	5.38969e-15	8.72557	21.8748	Intergenic	LOC127361540
CAJNNU010000003.1	NW_026136703.1	3	CAJNNU010000003.1:7066276	7066276	A	B	0.315657	0.533691	0.0593004	2.26172e-19	1.25527e-14	8.72529	21.8741	Intergenic	LOC127357638
CAJNNU010000003.1	NW_026136703.1	3	CAJNNU010000003.1:6591821	6591821	A	B	0.470202	0.496924	0.0536741	2.07936e-20	1.53671e-15	8.72339	21.8693	Intergenic	LOC127361540
CAJNNU010000003.1	NW_026136703.1	3	CAJNNU010000003.1:9211774	9211774	A	B	0.462626	0.497394	0.0554323	2.88544e-19	1.5712e-14	8.72205	21.8659	intron (XM_051390865.1, intron 11 of 12)	LOC127358029
CAJNNU010000003.1	NW_026136703.1	3	CAJNNU010000003.1:9648148	9648148	A	B	0.429798	0.500959	0.0551799	1.09917e-19	6.70784e-15	8.72184	21.8654	intron (XM_051391684.1, intron 1 of 6)	LOC127358541
CAJNNU010000003.1	NW_026136703.1	3	CAJNNU010000003.1:14281548	14281548	A	B	0.443434	-0.499099	0.0539794	2.32829e-20	1.69448e-15	8.71826	21.8564	promoter-TSS (XM_051396103.1)	LOC127361461
CAJNNU010000003.1	NW_026136703.1	3	CAJNNU010000003.1:9640705	9640705	A	B	0.480808	0.49625	0.0547935	1.34416e-19	7.93751e-15	8.71789	21.8555	intron (XM_051391684.1, intron 1 of 6)	LOC127358541
CAJNNU010000003.1	NW_026136703.1	3	CAJNNU010000003.1:6616292	6616292	A	B	0.450505	0.498313	0.0557178	3.76963e-19	1.98116e-14	8.71723	21.8539	Intergenic	LOC127361540
CAJNNU010000003.1	NW_026136703.1	3	CAJNNU010000003.1:9415856	9415856	A	B	0.305051	-0.538404	0.0643627	6.00389e-17	2.07047e-12	8.71471	21.8475	intron (XM_051390716.1, intron 1 of 50)	LOC127357974
CAJNNU010000003.1	NW_026136703.1	3	CAJNNU010000003.1:14257332	14257332	A	B	0.443434	-0.49899	0.0540235	2.54621e-20	1.83068e-15	8.71445	21.8469	intron (XM_051396106.1, intron 9 of 9)	LOC127361461
CAJNNU010000003.1	NW_026136703.1	3	CAJNNU010000003.1:14257609	14257609	A	B	0.443434	-0.49899	0.0540235	2.54621e-20	1.83068e-15	8.71445	21.8469	intron (XM_051396106.1, intron 9 of 9)	LOC127361461
CAJNNU010000003.1	NW_026136703.1	3	CAJNNU010000003.1:14259033	14259033	A	B	0.443434	-0.49899	0.0540235	2.54621e-20	1.83068e-15	8.71445	21.8469	intron (XM_051396106.1, intron 9 of 9)	LOC127361461
CAJNNU010000003.1	NW_026136703.1	3	CAJNNU010000003.1:14259993	14259993	A	B	0.443434	-0.49899	0.0540235	2.54621e-20	1.83068e-15	8.71445	21.8469	intron (XM_051396106.1, intron 9 of 9)	LOC127361461
CAJNNU010000003.1	NW_026136703.1	3	CAJNNU010000003.1:14261347	14261347	A	B	0.443434	-0.49899	0.0540235	2.54621e-20	1.83068e-15	8.71445	21.8469	intron (XM_051396106.1, intron 9 of 9)	LOC127361461
CAJNNU010000003.1	NW_026136703.1	3	CAJNNU010000003.1:14268949	14268949	A	B	0.443434	-0.49899	0.0540235	2.54621e-20	1.83068e-15	8.71445	21.8469	intron (XM_051396105.1, intron 10 of 11)	LOC127361461
CAJNNU010000003.1	NW_026136703.1	3	CAJNNU010000003.1:14272484	14272484	A	B	0.443434	-0.49899	0.0540235	2.54621e-20	1.83068e-15	8.71445	21.8469	intron (XM_051396105.1, intron 9 of 11)	LOC127361461
CAJNNU010000003.1	NW_026136703.1	3	CAJNNU010000003.1:14273133	14273133	A	B	0.443434	-0.49899	0.0540235	2.54621e-20	1.83068e-15	8.71445	21.8469	intron (XM_051396106.1, intron 8 of 9)	LOC127361461
CAJNNU010000003.1	NW_026136703.1	3	CAJNNU010000003.1:14345109	14345109	A	B	0.443434	-0.49899	0.0540235	2.54621e-20	1.83068e-15	8.71445	21.8469	intron (XR_007884287.1, intron 2 of 17)	LOC127361456
CAJNNU010000003.1	NW_026136703.1	3	CAJNNU010000003.1:14198153	14198153	A	B	0.427273	-0.50106	0.0548479	6.51339e-20	4.15321e-15	8.71251	21.842	intron (XM_051396113.1, intron 1 of 3)	LOC127361464
CAJNNU010000003.1	NW_026136703.1	3	CAJNNU010000003.1:14624302	14624302	A	B	0.440909	-0.499175	0.054464	4.94381e-20	3.2605e-15	8.7106	21.8372	promoter-TSS (XM_051396320.1)	LOC127361587
CAJNNU010000003.1	NW_026136703.1	3	CAJNNU010000003.1:13762041	13762041	A	B	0.420202	0.50211	0.0580552	5.20228e-18	2.18588e-13	8.71051	21.837	Intergenic	LOC127361394
CAJNNU010000003.1	NW_026136703.1	3	CAJNNU010000003.1:9812450	9812450	A	B	0.347475	0.520444	0.0590215	1.16657e-18	5.56905e-14	8.70923	21.8338	TTS (XM_051391736.1)	LOC127358573
CAJNNU010000003.1	NW_026136703.1	3	CAJNNU010000003.1:6659511	6659511	A	B	0.39596	0.506672	0.0569801	5.99653e-19	3.01268e-14	8.70726	21.8289	Intergenic	LOC127361540
CAJNNU010000003.1	NW_026136703.1	3	CAJNNU010000003.1:9211791	9211791	A	B	0.462121	0.496936	0.055495	3.4093e-19	1.8181e-14	8.70466	21.8224	intron (XM_051390865.1, intron 11 of 12)	LOC127358029
CAJNNU010000003.1	NW_026136703.1	3	CAJNNU010000003.1:10195184	10195184	A	B	0.466162	0.496609	0.0543776	6.68734e-20	4.25583e-15	8.70335	21.8191	intron (XM_051395900.1, intron 7 of 8)	LOC127358437
CAJNNU010000003.1	NW_026136703.1	3	CAJNNU010000003.1:9381892	9381892	A	B	0.29798	0.54159	0.0639746	2.54622e-17	9.41932e-13	8.70139	21.8141	intron (XM_051390826.1, intron 1 of 5)	LOC127358017
CAJNNU010000003.1	NW_026136703.1	3	CAJNNU010000003.1:9733879	9733879	A	B	0.365657	0.514293	0.0589409	2.64814e-18	1.18369e-13	8.70022	21.8112	intron (XM_051391711.1, intron 12 of 16)	LOC127358622
CAJNNU010000003.1	NW_026136703.1	3	CAJNNU010000003.1:6610994	6610994	A	B	0.44596	0.498295	0.0551728	1.6929e-19	9.76598e-15	8.70003	21.8107	Intergenic	LOC127361540
CAJNNU010000003.1	NW_026136703.1	3	CAJNNU010000003.1:6593441	6593441	B	A	0.481313	0.495718	0.0542629	6.51095e-20	4.15321e-15	8.69988	21.8104	Intergenic	LOC127361540
CAJNNU010000003.1	NW_026136703.1	3	CAJNNU010000003.1:14275616	14275616	A	B	0.454545	-0.497431	0.0537594	2.18454e-20	1.60597e-15	8.69986	21.8103	intron (XM_051396106.1, intron 6 of 9)	LOC127361461
CAJNNU010000003.1	NW_026136703.1	3	CAJNNU010000003.1:12735404	12735404	A	B	0.478788	0.495786	0.0555533	4.47677e-19	2.29861e-14	8.69875	21.8075	intron (XM_051381238.1, intron 2 of 6)	LOC127352668
CAJNNU010000003.1	NW_026136703.1	3	CAJNNU010000003.1:12740270	12740270	A	B	0.478788	0.495786	0.0555533	4.47677e-19	2.29861e-14	8.69875	21.8075	intron (XM_051381238.1, intron 3 of 6)	LOC127352643
CAJNNU010000003.1	NW_026136703.1	3	CAJNNU010000003.1:12742013	12742013	A	B	0.478788	0.495786	0.0555533	4.47677e-19	2.29861e-14	8.69875	21.8075	intron (XM_051381238.1, intron 3 of 6)	LOC127352643
CAJNNU010000003.1	NW_026136703.1	3	CAJNNU010000003.1:14385454	14385454	A	B	0.444444	-0.498402	0.0539756	2.61087e-20	1.86487e-15	8.69792	21.8054	intron (XM_051396097.1, intron 6 of 8)	LOC127361458
CAJNNU010000003.1	NW_026136703.1	3	CAJNNU010000003.1:14274949	14274949	A	B	0.426263	-0.500706	0.05468	5.33511e-20	3.48807e-15	8.69495	21.798	intron (XM_051396106.1, intron 7 of 9)	LOC127361461
CAJNNU010000003.1	NW_026136703.1	3	CAJNNU010000003.1:7096807	7096807	A	B	0.290909	0.545107	0.0626827	3.429e-18	1.49893e-13	8.69227	21.7913	intron (XM_051389979.1, intron 1 of 9)	LOC127357638
CAJNNU010000003.1	NW_026136703.1	3	CAJNNU010000003.1:7098079	7098079	A	B	0.290909	0.545107	0.0626827	3.429e-18	1.49893e-13	8.69227	21.7913	intron (XM_051389979.1, intron 1 of 9)	LOC127357638
CAJNNU010000003.1	NW_026136703.1	3	CAJNNU010000003.1:7098439	7098439	A	B	0.290909	0.545107	0.0626827	3.429e-18	1.49893e-13	8.69227	21.7913	intron (XM_051389979.1, intron 1 of 9)	LOC127357638
CAJNNU010000003.1	NW_026136703.1	3	CAJNNU010000003.1:9636117	9636117	A	B	0.300505	0.539971	0.0618974	2.69379e-18	1.20245e-13	8.69136	21.789	intron (XM_051391711.1, intron 3 of 16)	LOC127358541
CAJNNU010000003.1	NW_026136703.1	3	CAJNNU010000003.1:7095694	7095694	A	B	0.291414	0.544783	0.0628605	4.45451e-18	1.89935e-13	8.69082	21.7877	intron (XM_051389979.1, intron 1 of 9)	LOC127357638
CAJNNU010000003.1	NW_026136703.1	3	CAJNNU010000003.1:9591795	9591795	A	B	0.460606	0.496632	0.0529521	6.66785e-21	5.60788e-16	8.68992	21.7854	intron (XM_051391839.1, intron 3 of 5)	LOC127358612
CAJNNU010000003.1	NW_026136703.1	3	CAJNNU010000003.1:6933990	6933990	A	B	0.375758	0.511018	0.0590879	5.22092e-18	2.19277e-13	8.68649	21.7768	Intergenic	LOC127357638
CAJNNU010000003.1	NW_026136703.1	3	CAJNNU010000003.1:6544632	6544632	A	B	0.470202	0.495862	0.0550663	2.1604e-19	1.20449e-14	8.68615	21.7759	Intergenic	LOC127361540
CAJNNU010000003.1	NW_026136703.1	3	CAJNNU010000003.1:6895124	6895124	A	B	0.405051	0.50415	0.0568461	7.40177e-19	3.6587e-14	8.686	21.7756	Intergenic	LOC127357638
CAJNNU010000003.1	NW_026136703.1	3	CAJNNU010000003.1:6898701	6898701	A	B	0.405051	0.50415	0.0568461	7.40177e-19	3.6587e-14	8.686	21.7756	Intergenic	LOC127357638
CAJNNU010000003.1	NW_026136703.1	3	CAJNNU010000003.1:8636374	8636374	A	B	0.472727	-0.495621	0.055375	3.54615e-19	1.88288e-14	8.68273	21.7674	intron (XM_051396440.1, intron 9 of 15)	LOC127359665
CAJNNU010000003.1	NW_026136703.1	3	CAJNNU010000003.1:12696227	12696227	A	B	0.496465	-0.494822	0.0544254	9.74517e-20	6.02207e-15	8.68015	21.7609	intron (XM_051393107.1, intron 1 of 12)	LOC127359213
CAJNNU010000003.1	NW_026136703.1	3	CAJNNU010000003.1:9356770	9356770	A	B	0.435859	-0.498883	0.0664044	5.78789e-14	1.03617e-09	8.67844	21.7566	intron (XM_051391004.1, intron 6 of 7)	LOC127358097
CAJNNU010000003.1	NW_026136703.1	3	CAJNNU010000003.1:14860460	14860460	A	B	0.459596	-0.496369	0.0566195	1.83878e-18	8.4661e-14	8.6779	21.7553	TTS (XM_051395931.1)	LOC127361468
CAJNNU010000003.1	NW_026136703.1	3	CAJNNU010000003.1:13663884	13663884	A	B	0.450505	-0.497175	0.0537281	2.17199e-20	1.59914e-15	8.67746	21.7542	intron (XM_051386055.1, intron 26 of 30)	LOC127355316
CAJNNU010000003.1	NW_026136703.1	3	CAJNNU010000003.1:16589285	16589285	A	B	0.327778	0.526904	0.0619816	1.87995e-17	7.09644e-13	8.67494	21.7478	exon (XM_051387169.1, exon 18 of 37)	LOC127355890
CAJNNU010000003.1	NW_026136703.1	3	CAJNNU010000003.1:14361859	14361859	A	B	0.441919	-0.497941	0.0550526	1.49898e-19	8.74504e-15	8.67174	21.7398	intron (XM_051396113.1, intron 1 of 3)	LOC127361462
CAJNNU010000003.1	NW_026136703.1	3	CAJNNU010000003.1:6620183	6620183	A	B	0.454545	0.496607	0.0541243	4.50333e-20	3.0023e-15	8.67106	21.7381	Intergenic	LOC127361540
CAJNNU010000003.1	NW_026136703.1	3	CAJNNU010000003.1:9811312	9811312	A	B	0.374747	0.510828	0.0569374	2.91825e-19	1.5873e-14	8.6707	21.7372	exon (XM_051391736.1, exon 2 of 2)	LOC127358573
CAJNNU010000003.1	NW_026136703.1	3	CAJNNU010000003.1:9816006	9816006	A	B	0.374747	0.510828	0.0569374	2.91825e-19	1.5873e-14	8.6707	21.7372	Intergenic	LOC127358573
CAJNNU010000003.1	NW_026136703.1	3	CAJNNU010000003.1:5305246	5305246	B	A	0.49697	-0.494522	0.0531446	1.33725e-20	1.03181e-15	8.66974	21.7348	Intergenic	LOC127360122
CAJNNU010000003.1	NW_026136703.1	3	CAJNNU010000003.1:8635281	8635281	A	B	0.472727	-0.495232	0.0553598	3.696e-19	1.9456e-14	8.6691	21.7332	exon (XM_051396435.1, exon 14 of 17)	LOC127359665
CAJNNU010000003.1	NW_026136703.1	3	CAJNNU010000003.1:8635386	8635386	A	B	0.472727	-0.495232	0.0553598	3.696e-19	1.9456e-14	8.6691	21.7332	intron (XM_051396440.1, intron 12 of 15)	LOC127359665
CAJNNU010000003.1	NW_026136703.1	3	CAJNNU010000003.1:8636201	8636201	B	A	0.472727	-0.495232	0.0553598	3.696e-19	1.9456e-14	8.6691	21.7332	intron (XM_051396440.1, intron 9 of 15)	LOC127359665
CAJNNU010000003.1	NW_026136703.1	3	CAJNNU010000003.1:8636243	8636243	B	A	0.472727	-0.495232	0.0553598	3.696e-19	1.9456e-14	8.6691	21.7332	intron (XM_051396440.1, intron 9 of 15)	LOC127359665
CAJNNU010000003.1	NW_026136703.1	3	CAJNNU010000003.1:8640341	8640341	A	B	0.472727	-0.495232	0.0553598	3.696e-19	1.9456e-14	8.6691	21.7332	intron (XM_051396438.1, intron 1 of 14)	LOC127361640
CAJNNU010000003.1	NW_026136703.1	3	CAJNNU010000003.1:5250595	5250595	A	B	0.400505	0.5045	0.0543249	1.59125e-20	1.20597e-15	8.66616	21.7258	Intergenic	LOC127361492
CAJNNU010000003.1	NW_026136703.1	3	CAJNNU010000003.1:6548634	6548634	A	B	0.45101	0.496713	0.0549885	1.66961e-19	9.64297e-15	8.66308	21.7181	Intergenic	LOC127361540
CAJNNU010000003.1	NW_026136703.1	3	CAJNNU010000003.1:8452708	8452708	A	B	0.416667	0.501306	0.0553286	1.2984e-19	7.70783e-15	8.66208	21.7156	intron (XM_051395953.1, intron 3 of 6)	LOC127361380
CAJNNU010000003.1	NW_026136703.1	3	CAJNNU010000003.1:8452714	8452714	A	B	0.416667	0.501306	0.0553286	1.2984e-19	7.70783e-15	8.66208	21.7156	intron (XM_051395953.1, intron 3 of 6)	LOC127361380
CAJNNU010000003.1	NW_026136703.1	3	CAJNNU010000003.1:6539645	6539645	A	B	0.466667	0.495392	0.0544955	9.85591e-20	6.08667e-15	8.66192	21.7152	Intergenic	LOC127361540
CAJNNU010000003.1	NW_026136703.1	3	CAJNNU010000003.1:6686441	6686441	A	B	0.456566	0.496136	0.0554964	3.89248e-19	2.04135e-14	8.66089	21.7126	Intergenic	LOC127361540
CAJNNU010000003.1	NW_026136703.1	3	CAJNNU010000003.1:9415955	9415955	A	B	0.375758	0.510131	0.0576815	9.24066e-19	4.49963e-14	8.65636	21.7013	intron (XM_051390716.1, intron 1 of 50)	LOC127357974
CAJNNU010000003.1	NW_026136703.1	3	CAJNNU010000003.1:7136501	7136501	B	A	0.476263	-0.494653	0.0543887	9.47871e-20	5.86851e-15	8.6551	21.6981	intron (XM_051389996.1, intron 2 of 10)	LOC127357638
CAJNNU010000003.1	NW_026136703.1	3	CAJNNU010000003.1:5327452	5327452	A	B	0.370202	0.511635	0.0591721	5.30753e-18	2.22724e-13	8.65508	21.6981	Intergenic	LOC127360122
CAJNNU010000003.1	NW_026136703.1	3	CAJNNU010000003.1:6576485	6576485	A	B	0.465152	0.495241	0.0538782	3.86108e-20	2.62226e-15	8.65305	21.693	Intergenic	LOC127361540
CAJNNU010000003.1	NW_026136703.1	3	CAJNNU010000003.1:5326673	5326673	A	B	0.373737	0.510532	0.0589222	4.53521e-18	1.92123e-13	8.65126	21.6885	Intergenic	LOC127360122
CAJNNU010000003.1	NW_026136703.1	3	CAJNNU010000003.1:5327088	5327088	A	B	0.373737	0.510532	0.0589222	4.53521e-18	1.92123e-13	8.65126	21.6885	Intergenic	LOC127360122
CAJNNU010000003.1	NW_026136703.1	3	CAJNNU010000003.1:5327089	5327089	A	B	0.373737	0.510532	0.0589222	4.53521e-18	1.92123e-13	8.65126	21.6885	Intergenic	LOC127360122
CAJNNU010000003.1	NW_026136703.1	3	CAJNNU010000003.1:5327333	5327333	A	B	0.373737	0.510532	0.0589222	4.53521e-18	1.92123e-13	8.65126	21.6885	Intergenic	LOC127360122
CAJNNU010000003.1	NW_026136703.1	3	CAJNNU010000003.1:5327382	5327382	A	B	0.373737	0.510532	0.0589222	4.53521e-18	1.92123e-13	8.65126	21.6885	Intergenic	LOC127360122
CAJNNU010000003.1	NW_026136703.1	3	CAJNNU010000003.1:5407329	5407329	A	B	0.442929	0.497132	0.0555698	3.68352e-19	1.94424e-14	8.64767	21.6795	intron (XM_051394394.1, intron 1 of 4)	LOC127360122
CAJNNU010000003.1	NW_026136703.1	3	CAJNNU010000003.1:12645347	12645347	A	B	0.368182	-0.511993	0.0564216	1.14286e-19	6.94852e-15	8.64756	21.6792	exon (XM_051389129.1, exon 11 of 11)	LOC127356985
CAJNNU010000003.1	NW_026136703.1	3	CAJNNU010000003.1:14276917	14276917	A	B	0.466667	-0.494953	0.0545761	1.2008e-19	7.27373e-15	8.64658	21.6767	intron (XM_051396106.1, intron 6 of 9)	LOC127361461
CAJNNU010000003.1	NW_026136703.1	3	CAJNNU010000003.1:12765547	12765547	A	B	0.452525	0.496081	0.0544335	7.97472e-20	5.00689e-15	8.64615	21.6757	intron (XR_007881147.1, intron 13 of 33)	LOC127352618
CAJNNU010000003.1	NW_026136703.1	3	CAJNNU010000003.1:12771382	12771382	A	B	0.452525	0.496081	0.0544335	7.97472e-20	5.00689e-15	8.64615	21.6757	intron (XR_007881147.1, intron 33 of 33)	LOC127352636
CAJNNU010000003.1	NW_026136703.1	3	CAJNNU010000003.1:6979619	6979619	A	B	0.441414	0.49726	0.0538454	2.58415e-20	1.84713e-15	8.64598	21.6752	Intergenic	LOC127357638
CAJNNU010000003.1	NW_026136703.1	3	CAJNNU010000003.1:16174444	16174444	A	B	0.499495	0.493829	0.0540568	6.51776e-20	4.1533e-15	8.64577	21.6747	Intergenic	LOC127357635
CAJNNU010000003.1	NW_026136703.1	3	CAJNNU010000003.1:9489744	9489744	A	B	0.290909	-0.543627	0.0657351	1.33994e-16	4.38316e-12	8.64514	21.6731	Intergenic	LOC127358011
CAJNNU010000003.1	NW_026136703.1	3	CAJNNU010000003.1:9493460	9493460	A	B	0.290909	-0.543627	0.0657351	1.33994e-16	4.38316e-12	8.64514	21.6731	Intergenic	LOC127358011
CAJNNU010000003.1	NW_026136703.1	3	CAJNNU010000003.1:9494021	9494021	A	B	0.290909	-0.543627	0.0657351	1.33994e-16	4.38316e-12	8.64514	21.6731	Intergenic	LOC127358011
CAJNNU010000003.1	NW_026136703.1	3	CAJNNU010000003.1:9497930	9497930	A	B	0.290909	-0.543627	0.0657351	1.33994e-16	4.38316e-12	8.64514	21.6731	Intergenic	LOC127358011
CAJNNU010000003.1	NW_026136703.1	3	CAJNNU010000003.1:9499711	9499711	A	B	0.290909	-0.543627	0.0657351	1.33994e-16	4.38316e-12	8.64514	21.6731	Intergenic	LOC127358011
CAJNNU010000003.1	NW_026136703.1	3	CAJNNU010000003.1:9502548	9502548	A	B	0.290909	-0.543627	0.0657351	1.33994e-16	4.38316e-12	8.64514	21.6731	Intergenic	LOC127358011
CAJNNU010000003.1	NW_026136703.1	3	CAJNNU010000003.1:14273190	14273190	A	B	0.454545	-0.495805	0.0538807	3.51715e-20	2.4123e-15	8.64308	21.668	intron (XM_051396106.1, intron 8 of 9)	LOC127361461
CAJNNU010000003.1	NW_026136703.1	3	CAJNNU010000003.1:6593143	6593143	A	B	0.416667	0.500669	0.0562484	5.5332e-19	2.79999e-14	8.64008	21.6604	Intergenic	LOC127361540
CAJNNU010000003.1	NW_026136703.1	3	CAJNNU010000003.1:6513276	6513276	A	B	0.477778	0.494024	0.0537183	3.69585e-20	2.52428e-15	8.63551	21.649	intron (XM_051396239.1, intron 2 of 5)	LOC127361540
CAJNNU010000003.1	NW_026136703.1	3	CAJNNU010000003.1:6541567	6541567	A	B	0.452525	0.495761	0.0562081	1.14352e-18	5.47312e-14	8.635	21.6477	Intergenic	LOC127361540
CAJNNU010000003.1	NW_026136703.1	3	CAJNNU010000003.1:14289884	14289884	A	B	0.440404	0.497036	0.0566685	1.7718e-18	8.18847e-14	8.63401	21.6452	intron (XM_051396085.1, intron 1 of 10)	LOC127361454
CAJNNU010000003.1	NW_026136703.1	3	CAJNNU010000003.1:6935695	6935695	A	B	0.436364	0.497462	0.0536042	1.69027e-20	1.27649e-15	8.63134	21.6385	Intergenic	LOC127357638
CAJNNU010000003.1	NW_026136703.1	3	CAJNNU010000003.1:16740059	16740059	A	B	0.435354	0.497535	0.0565169	1.32858e-18	6.28221e-14	8.62933	21.6335	intron (XM_051387523.1, intron 4 of 6)	LOC127356082
CAJNNU010000003.1	NW_026136703.1	3	CAJNNU010000003.1:14001776	14001776	A	B	0.470202	-0.494216	0.0532796	1.76141e-20	1.32775e-15	8.62858	21.6316	Intergenic	LOC127359852
CAJNNU010000003.1	NW_026136703.1	3	CAJNNU010000003.1:6770492	6770492	A	B	0.278283	0.550393	0.063698	5.58876e-18	2.33817e-13	8.628	21.6302	Intergenic	LOC127361540
CAJNNU010000003.1	NW_026136703.1	3	CAJNNU010000003.1:6928323	6928323	A	B	0.282323	0.547958	0.0653769	5.22464e-17	1.82796e-12	8.62741	21.6287	Intergenic	LOC127357638
CAJNNU010000003.1	NW_026136703.1	3	CAJNNU010000003.1:6591990	6591990	A	B	0.441919	0.496579	0.0553171	2.7839e-19	1.52182e-14	8.62437	21.6211	Intergenic	LOC127361540
CAJNNU010000003.1	NW_026136703.1	3	CAJNNU010000003.1:16102781	16102781	B	A	0.491414	0.49327	0.0572907	7.30852e-18	2.99767e-13	8.62367	21.6193	intron (XM_051391490.1, intron 2 of 18)	LOC127358403
CAJNNU010000003.1	NW_026136703.1	3	CAJNNU010000003.1:13999978	13999978	A	B	0.45404	-0.495248	0.0538996	3.98948e-20	2.68713e-15	8.62206	21.6153	Intergenic	LOC127359852
CAJNNU010000003.1	NW_026136703.1	3	CAJNNU010000003.1:14001512	14001512	A	B	0.45404	-0.495248	0.0538996	3.98948e-20	2.68713e-15	8.62206	21.6153	Intergenic	LOC127359852
CAJNNU010000003.1	NW_026136703.1	3	CAJNNU010000003.1:14011893	14011893	A	B	0.45404	-0.495248	0.0538996	3.98948e-20	2.68713e-15	8.62206	21.6153	Intergenic	LOC127359852
CAJNNU010000003.1	NW_026136703.1	3	CAJNNU010000003.1:14012686	14012686	A	B	0.45404	-0.495248	0.0538996	3.98948e-20	2.68713e-15	8.62206	21.6153	Intergenic	LOC127359852
CAJNNU010000003.1	NW_026136703.1	3	CAJNNU010000003.1:14013054	14013054	A	B	0.45404	-0.495248	0.0538996	3.98948e-20	2.68713e-15	8.62206	21.6153	Intergenic	LOC127359852
CAJNNU010000003.1	NW_026136703.1	3	CAJNNU010000003.1:16471891	16471891	A	B	0.316162	0.530296	0.0628357	3.18964e-17	1.16285e-12	8.62205	21.6152	Intergenic	LOC127355954
CAJNNU010000003.1	NW_026136703.1	3	CAJNNU010000003.1:11770937	11770937	A	B	0.306061	0.535018	0.0642862	8.61665e-17	2.90488e-12	8.62138	21.6136	exon (XM_051395457.1, exon 1 of 12)	LOC127360938
CAJNNU010000003.1	NW_026136703.1	3	CAJNNU010000003.1:4618127	4618127	A	B	0.405051	-0.502226	0.0704746	1.03065e-12	1.39935e-08	8.61983	21.6097	intron (XM_051393148.1, intron 5 of 24)	LOC127359245
CAJNNU010000003.1	NW_026136703.1	3	CAJNNU010000003.1:14281027	14281027	A	B	0.453535	-0.495148	0.0537972	3.44921e-20	2.37377e-15	8.61696	21.6025	promoter-TSS (XM_051396103.1)	LOC127361461
CAJNNU010000003.1	NW_026136703.1	3	CAJNNU010000003.1:16584763	16584763	A	B	0.332828	0.523086	0.0607643	7.40553e-18	3.02733e-13	8.61618	21.6005	intron (XM_051387190.1, intron 14 of 36)	LOC127355890
CAJNNU010000003.1	NW_026136703.1	3	CAJNNU010000003.1:16585138	16585138	A	B	0.332828	0.523086	0.0607643	7.40553e-18	3.02733e-13	8.61618	21.6005	intron (XM_051387190.1, intron 15 of 36)	LOC127355890
CAJNNU010000003.1	NW_026136703.1	3	CAJNNU010000003.1:16585159	16585159	A	B	0.332828	0.523086	0.0607643	7.40553e-18	3.02733e-13	8.61618	21.6005	intron (XM_051387190.1, intron 15 of 36)	LOC127355890
CAJNNU010000003.1	NW_026136703.1	3	CAJNNU010000003.1:16585414	16585414	A	B	0.332828	0.523086	0.0607643	7.40553e-18	3.02733e-13	8.61618	21.6005	intron (XM_051387190.1, intron 15 of 36)	LOC127355890
CAJNNU010000003.1	NW_026136703.1	3	CAJNNU010000003.1:9728754	9728754	A	B	0.377273	0.508465	0.0575953	1.06348e-18	5.11857e-14	8.61363	21.5941	intron (XM_051391711.1, intron 11 of 16)	LOC127358622
CAJNNU010000003.1	NW_026136703.1	3	CAJNNU010000003.1:11891905	11891905	A	B	0.339394	0.520257	0.0591085	1.34712e-18	6.33323e-14	8.60584	21.5746	exon (XM_051393933.1, exon 5 of 13)	zgc:163014
CAJNNU010000003.1	NW_026136703.1	3	CAJNNU010000003.1:13792670	13792670	A	B	0.368182	0.510717	0.0584492	2.37731e-18	1.07241e-13	8.60451	21.5713	Intergenic	LOC127361394
CAJNNU010000003.1	NW_026136703.1	3	CAJNNU010000003.1:7619082	7619082	A	B	0.436364	0.496682	0.0570076	2.9711e-18	1.31963e-13	8.60429	21.5707	intron (XM_051390034.1, intron 1 of 1)	LOC127357680
CAJNNU010000003.1	NW_026136703.1	3	CAJNNU010000003.1:7619083	7619083	A	B	0.436364	0.496682	0.0570076	2.9711e-18	1.31963e-13	8.60429	21.5707	intron (XM_051390034.1, intron 1 of 1)	LOC127357680
CAJNNU010000003.1	NW_026136703.1	3	CAJNNU010000003.1:17805518	17805518	A	B	0.371717	0.509702	0.0625824	3.80887e-16	1.13674e-11	8.60421	21.5705	Intergenic	LOC127361527
CAJNNU010000003.1	NW_026136703.1	3	CAJNNU010000003.1:6896948	6896948	A	B	0.410606	0.500668	0.0579806	5.8675e-18	2.44341e-13	8.60283	21.5671	Intergenic	LOC127357638
CAJNNU010000003.1	NW_026136703.1	3	CAJNNU010000003.1:6513219	6513219	A	B	0.477273	0.493077	0.0538046	4.99084e-20	3.28269e-15	8.60166	21.5641	intron (XM_051396239.1, intron 2 of 5)	LOC127361540
CAJNNU010000003.1	NW_026136703.1	3	CAJNNU010000003.1:6513439	6513439	A	B	0.477273	0.493077	0.0538046	4.99084e-20	3.28269e-15	8.60166	21.5641	intron (XM_051396239.1, intron 2 of 5)	LOC127361540
CAJNNU010000003.1	NW_026136703.1	3	CAJNNU010000003.1:14338785	14338785	A	B	0.457071	-0.494385	0.0545323	1.23568e-19	7.44689e-15	8.60138	21.5634	exon (XM_051396086.1, exon 11 of 18)	LOC127361456
CAJNNU010000003.1	NW_026136703.1	3	CAJNNU010000003.1:14341564	14341564	A	B	0.457071	-0.494385	0.0545323	1.23568e-19	7.44689e-15	8.60138	21.5634	intron (XR_007884287.1, intron 8 of 17)	LOC127361456
CAJNNU010000003.1	NW_026136703.1	3	CAJNNU010000003.1:6692187	6692187	A	B	0.267677	0.5562	0.0670747	1.11129e-16	3.68063e-12	8.59976	21.5594	Intergenic	LOC127361540
CAJNNU010000003.1	NW_026136703.1	3	CAJNNU010000003.1:6123183	6123183	A	B	0.440404	-0.496042	0.0655836	3.92374e-14	7.34489e-10	8.59951	21.5587	intron (XR_007882133.1, intron 1 of 32)	LOC127357089
CAJNNU010000003.1	NW_026136703.1	3	CAJNNU010000003.1:5517035	5517035	A	B	0.490909	-0.492556	0.0534833	3.27582e-20	2.27972e-15	8.59842	21.556	Intergenic	LOC127360133
CAJNNU010000003.1	NW_026136703.1	3	CAJNNU010000003.1:12756549	12756549	A	B	0.439899	0.496059	0.0564238	1.47368e-18	6.89518e-14	8.59799	21.5549	intron (XM_051381202.1, intron 1 of 16)	LOC127352643
CAJNNU010000003.1	NW_026136703.1	3	CAJNNU010000003.1:14675496	14675496	A	B	0.311616	0.531636	0.0630219	3.29133e-17	1.19814e-12	8.59785	21.5546	Intergenic	LOC127361673
CAJNNU010000003.1	NW_026136703.1	3	CAJNNU010000003.1:6334561	6334561	A	B	0.310101	-0.532337	0.066365	1.04593e-15	2.84848e-11	8.59751	21.5537	intron (XM_051392197.1, intron 18 of 22)	LOC127358790
CAJNNU010000003.1	NW_026136703.1	3	CAJNNU010000003.1:6511735	6511735	A	B	0.476768	0.492956	0.0538273	5.28158e-20	3.46e-15	8.59664	21.5515	intron (XM_051396239.1, intron 5 of 5)	LOC127361540
CAJNNU010000003.1	NW_026136703.1	3	CAJNNU010000003.1:6514075	6514075	A	B	0.476263	0.492974	0.0537624	4.75255e-20	3.15345e-15	8.59645	21.5511	intron (XM_051396239.1, intron 2 of 5)	LOC127361540
CAJNNU010000003.1	NW_026136703.1	3	CAJNNU010000003.1:13725315	13725315	A	B	0.334343	0.521892	0.0618211	3.12012e-17	1.13793e-12	8.59636	21.5508	Intergenic	LOC127355316
CAJNNU010000003.1	NW_026136703.1	3	CAJNNU010000003.1:5324773	5324773	A	B	0.374747	0.508613	0.058745	4.80203e-18	2.02204e-13	8.59567	21.5491	Intergenic	LOC127360122
CAJNNU010000003.1	NW_026136703.1	3	CAJNNU010000003.1:5324774	5324774	A	B	0.374747	0.508613	0.058745	4.80203e-18	2.02204e-13	8.59567	21.5491	Intergenic	LOC127360122
CAJNNU010000003.1	NW_026136703.1	3	CAJNNU010000003.1:9951089	9951089	A	B	0.472222	-0.493118	0.0546978	1.96317e-19	1.11352e-14	8.59429	21.5456	intron (XM_051391660.1, intron 4 of 20)	LOC127358690
CAJNNU010000003.1	NW_026136703.1	3	CAJNNU010000003.1:6622398	6622398	A	B	0.454545	0.494366	0.0534574	2.29025e-20	1.6724e-15	8.59298	21.5424	Intergenic	LOC127361540
CAJNNU010000003.1	NW_026136703.1	3	CAJNNU010000003.1:6619410	6619410	A	B	0.467172	0.493365	0.0549058	2.57194e-19	1.42089e-14	8.59234	21.5408	Intergenic	LOC127361540
CAJNNU010000003.1	NW_026136703.1	3	CAJNNU010000003.1:10022863	10022863	A	B	0.347475	0.516907	0.0594522	3.48366e-18	1.52043e-13	8.59125	21.538	promoter-TSS (XM_051391750.1)	LOC127358580
CAJNNU010000003.1	NW_026136703.1	3	CAJNNU010000003.1:14422641	14422641	A	B	0.361616	-0.512232	0.0710445	5.59439e-13	8.09321e-09	8.58962	21.5339	promoter-TSS (XM_051396112.1)	LOC127361464
CAJNNU010000003.1	NW_026136703.1	3	CAJNNU010000003.1:10224346	10224346	A	B	0.311616	0.531299	0.0617556	7.74824e-18	3.15428e-13	8.58696	21.5273	exon (XM_051389078.1, exon 6 of 6)	cunh14orf28
CAJNNU010000003.1	NW_026136703.1	3	CAJNNU010000003.1:6632441	6632441	A	B	0.435859	0.496146	0.0538269	3.04328e-20	2.14344e-15	8.58348	21.5186	Intergenic	LOC127361540
CAJNNU010000003.1	NW_026136703.1	3	CAJNNU010000003.1:6632442	6632442	A	B	0.435859	0.496146	0.0538269	3.04328e-20	2.14344e-15	8.58348	21.5186	Intergenic	LOC127361540
CAJNNU010000003.1	NW_026136703.1	3	CAJNNU010000003.1:16289730	16289730	A	B	0.436869	0.495953	0.0558001	6.2197e-19	3.11739e-14	8.58129	21.5131	intron (XM_051387323.1, intron 7 of 11)	LOC127355962
CAJNNU010000003.1	NW_026136703.1	3	CAJNNU010000003.1:6309800	6309800	A	B	0.311616	-0.53112	0.0663282	1.17113e-15	3.15268e-11	8.58117	21.5128	intron (XM_051392365.1, intron 1 of 5)	LOC127358869
CAJNNU010000003.1	NW_026136703.1	3	CAJNNU010000003.1:6334073	6334073	A	B	0.311616	-0.53112	0.0663282	1.17113e-15	3.15268e-11	8.58117	21.5128	intron (XM_051392197.1, intron 18 of 22)	LOC127358790
CAJNNU010000003.1	NW_026136703.1	3	CAJNNU010000003.1:15867225	15867225	A	B	0.448485	-0.494601	0.0570873	4.55771e-18	1.9291e-13	8.58077	21.5117	intron (XM_051395294.1, intron 11 of 31)	LOC127360869
CAJNNU010000003.1	NW_026136703.1	3	CAJNNU010000003.1:10746839	10746839	A	B	0.460101	-0.493451	0.0549188	2.58479e-19	1.4265e-14	8.57758	21.5037	exon (XM_051386349.1, exon 1 of 12)	LOC127355453
CAJNNU010000003.1	NW_026136703.1	3	CAJNNU010000003.1:12761904	12761904	A	B	0.427273	0.497151	0.0551441	1.96001e-19	1.11237e-14	8.5771	21.5026	exon (XM_051381154.1, exon 1 of 35)	LOC127352618
CAJNNU010000003.1	NW_026136703.1	3	CAJNNU010000003.1:14135543	14135543	A	B	0.471717	-0.49264	0.0532103	2.07584e-20	1.53527e-15	8.57666	21.5015	Intergenic	LOC127361464
CAJNNU010000003.1	NW_026136703.1	3	CAJNNU010000003.1:6595233	6595233	A	B	0.465657	0.492985	0.0552052	4.25796e-19	2.19892e-14	8.5756	21.4988	Intergenic	LOC127361540
CAJNNU010000003.1	NW_026136703.1	3	CAJNNU010000003.1:8153992	8153992	A	B	0.357071	0.513145	0.0588132	2.66199e-18	1.18934e-13	8.57252	21.4911	exon (XM_051394368.1, exon 1 of 24)	LOC127360091
CAJNNU010000003.1	NW_026136703.1	3	CAJNNU010000003.1:6592537	6592537	A	B	0.454545	0.493748	0.0547237	1.83755e-19	1.05139e-14	8.57151	21.4885	Intergenic	LOC127361540
CAJNNU010000003.1	NW_026136703.1	3	CAJNNU010000003.1:6592727	6592727	A	B	0.454545	0.493748	0.0547237	1.83755e-19	1.05139e-14	8.57151	21.4885	Intergenic	LOC127361540
CAJNNU010000003.1	NW_026136703.1	3	CAJNNU010000003.1:6592990	6592990	A	B	0.454545	0.493748	0.0547237	1.83755e-19	1.05139e-14	8.57151	21.4885	Intergenic	LOC127361540
CAJNNU010000003.1	NW_026136703.1	3	CAJNNU010000003.1:6593005	6593005	A	B	0.454545	0.493748	0.0547237	1.83755e-19	1.05139e-14	8.57151	21.4885	Intergenic	LOC127361540
CAJNNU010000003.1	NW_026136703.1	3	CAJNNU010000003.1:6593195	6593195	A	B	0.454545	0.493748	0.0547237	1.83755e-19	1.05139e-14	8.57151	21.4885	Intergenic	LOC127361540
CAJNNU010000003.1	NW_026136703.1	3	CAJNNU010000003.1:6544707	6544707	A	B	0.465152	0.492832	0.0546526	1.92367e-19	1.09237e-14	8.56907	21.4824	Intergenic	LOC127361540
CAJNNU010000003.1	NW_026136703.1	3	CAJNNU010000003.1:15866270	15866270	A	B	0.44798	-0.49428	0.0569767	4.1308e-18	1.77366e-13	8.56782	21.4793	intron (XM_051395294.1, intron 8 of 31)	LOC127360869
CAJNNU010000003.1	NW_026136703.1	3	CAJNNU010000003.1:6611592	6611592	A	B	0.440909	0.495052	0.0546318	1.28539e-19	7.65376e-15	8.5673	21.478	Intergenic	LOC127361540
CAJNNU010000003.1	NW_026136703.1	3	CAJNNU010000003.1:16170142	16170142	A	B	0.378788	0.5066	0.0590334	9.3579e-18	3.75808e-13	8.56401	21.4697	Intergenic	LOC127357635
CAJNNU010000003.1	NW_026136703.1	3	CAJNNU010000003.1:6539124	6539124	A	B	0.467172	0.492549	0.0544687	1.5273e-19	8.8891e-15	8.56394	21.4696	Intergenic	LOC127361540
CAJNNU010000003.1	NW_026136703.1	3	CAJNNU010000003.1:12626958	12626958	A	B	0.457071	0.493281	0.0540088	6.64187e-20	4.22964e-15	8.56301	21.4672	intron (XM_051389129.1, intron 3 of 10)	LOC127356991
CAJNNU010000003.1	NW_026136703.1	3	CAJNNU010000003.1:17163720	17163720	A	B	0.397475	0.50206	0.0582348	6.61908e-18	2.72743e-13	8.56065	21.4613	intron (XM_051386944.1, intron 4 of 30)	LOC127355757
CAJNNU010000003.1	NW_026136703.1	3	CAJNNU010000003.1:6611839	6611839	A	B	0.288889	0.541984	0.0641151	2.83195e-17	1.04213e-12	8.5576	21.4537	Intergenic	LOC127361540
CAJNNU010000003.1	NW_026136703.1	3	CAJNNU010000003.1:9594323	9594323	A	B	0.460101	0.492843	0.0529201	1.24301e-20	9.66703e-16	8.55645	21.4508	promoter-TSS (XM_051391674.1)	LOC127358541
CAJNNU010000003.1	NW_026136703.1	3	CAJNNU010000003.1:6613700	6613700	A	B	0.478283	0.491718	0.0542183	1.19863e-19	7.26507e-15	8.55585	21.4493	Intergenic	LOC127361540
CAJNNU010000003.1	NW_026136703.1	3	CAJNNU010000003.1:7196707	7196707	A	B	0.303535	0.534205	0.0606817	1.32754e-18	6.28032e-14	8.55529	21.4479	intron (XM_051390013.1, intron 8 of 9)	LOC127357638
CAJNNU010000003.1	NW_026136703.1	3	CAJNNU010000003.1:14310896	14310896	A	B	0.440909	-0.4947	0.0548086	1.78147e-19	1.02528e-14	8.55512	21.4474	TTS (XM_051396084.1)	LOC127361454
CAJNNU010000003.1	NW_026136703.1	3	CAJNNU010000003.1:9955823	9955823	B	A	0.488384	-0.491358	0.0548951	3.52747e-19	1.875e-14	8.55485	21.4468	intron (XM_051391660.1, intron 4 of 20)	LOC127358690
CAJNNU010000003.1	NW_026136703.1	3	CAJNNU010000003.1:6572197	6572197	A	B	0.474242	0.491803	0.0548896	3.25104e-19	1.747e-14	8.55222	21.4402	Intergenic	LOC127361540
CAJNNU010000003.1	NW_026136703.1	3	CAJNNU010000003.1:6621406	6621406	A	B	0.45404	0.493232	0.053518	3.07823e-20	2.15629e-15	8.55201	21.4397	Intergenic	LOC127361540
CAJNNU010000003.1	NW_026136703.1	3	CAJNNU010000003.1:6621573	6621573	A	B	0.45404	0.493232	0.053518	3.07823e-20	2.15629e-15	8.55201	21.4397	Intergenic	LOC127361540
CAJNNU010000003.1	NW_026136703.1	3	CAJNNU010000003.1:6621601	6621601	A	B	0.45404	0.493232	0.053518	3.07823e-20	2.15629e-15	8.55201	21.4397	Intergenic	LOC127361540
CAJNNU010000003.1	NW_026136703.1	3	CAJNNU010000003.1:6622343	6622343	A	B	0.45404	0.493232	0.053518	3.07823e-20	2.15629e-15	8.55201	21.4397	Intergenic	LOC127361540
CAJNNU010000003.1	NW_026136703.1	3	CAJNNU010000003.1:6622485	6622485	A	B	0.45404	0.493232	0.053518	3.07823e-20	2.15629e-15	8.55201	21.4397	Intergenic	LOC127361540
CAJNNU010000003.1	NW_026136703.1	3	CAJNNU010000003.1:6622529	6622529	A	B	0.45404	0.493232	0.053518	3.07823e-20	2.15629e-15	8.55201	21.4397	Intergenic	LOC127361540
CAJNNU010000003.1	NW_026136703.1	3	CAJNNU010000003.1:6622547	6622547	A	B	0.45404	0.493232	0.053518	3.07823e-20	2.15629e-15	8.55201	21.4397	Intergenic	LOC127361540
CAJNNU010000003.1	NW_026136703.1	3	CAJNNU010000003.1:12645825	12645825	A	B	0.368182	-0.509141	0.0563606	1.66047e-19	9.59583e-15	8.55148	21.4383	exon (XM_051389129.1, exon 11 of 11)	LOC127356985
CAJNNU010000003.1	NW_026136703.1	3	CAJNNU010000003.1:12647217	12647217	A	B	0.368182	-0.509141	0.0563606	1.66047e-19	9.59583e-15	8.55148	21.4383	TTS (XM_051389129.1)	LOC127356985
CAJNNU010000003.1	NW_026136703.1	3	CAJNNU010000003.1:12649163	12649163	A	B	0.368182	-0.509141	0.0563606	1.66047e-19	9.59583e-15	8.55148	21.4383	intron (XM_051389115.1, intron 8 of 14)	LOC127356985
CAJNNU010000003.1	NW_026136703.1	3	CAJNNU010000003.1:14184007	14184007	A	B	0.471717	-0.491876	0.0530771	1.91095e-20	1.42297e-15	8.55008	21.4348	Intergenic	LOC127361464
CAJNNU010000003.1	NW_026136703.1	3	CAJNNU010000003.1:6500004	6500004	B	A	0.477778	-0.49149	0.0574769	1.21939e-17	4.80068e-13	8.54715	21.4275	Intergenic	LOC127361539
CAJNNU010000003.1	NW_026136703.1	3	CAJNNU010000003.1:10008091	10008091	A	B	0.429293	-0.495922	0.0542255	5.93201e-20	3.84754e-15	8.54485	21.4217	TTS (XR_007882500.1)	LOC127358689
CAJNNU010000003.1	NW_026136703.1	3	CAJNNU010000003.1:6687238	6687238	A	B	0.304545	0.533309	0.0622917	1.11437e-17	4.41201e-13	8.54258	21.416	Intergenic	LOC127361540
CAJNNU010000003.1	NW_026136703.1	3	CAJNNU010000003.1:17744939	17744939	A	B	0.488384	-0.491001	0.0569567	6.66047e-18	2.74218e-13	8.54242	21.4156	promoter-TSS (XM_051393979.1)	LOC127359811
CAJNNU010000003.1	NW_026136703.1	3	CAJNNU010000003.1:6610090	6610090	A	B	0.279798	0.546722	0.0652693	5.45636e-17	1.90292e-12	8.54167	21.4137	Intergenic	LOC127361540
CAJNNU010000003.1	NW_026136703.1	3	CAJNNU010000003.1:5150832	5150832	A	B	0.40101	-0.500702	0.0676005	1.29398e-13	2.11113e-09	8.53973	21.4089	Intergenic	LOC127361487
CAJNNU010000003.1	NW_026136703.1	3	CAJNNU010000003.1:10812165	10812165	B	A	0.474747	-0.491386	0.0539151	7.9347e-20	4.99135e-15	8.53861	21.4061	promoter-TSS (XM_051386122.1)	LOC127355334
CAJNNU010000003.1	NW_026136703.1	3	CAJNNU010000003.1:6589695	6589695	A	B	0.461111	0.492243	0.056033	1.56535e-18	7.27894e-14	8.53836	21.4054	Intergenic	LOC127361540
CAJNNU010000003.1	NW_026136703.1	3	CAJNNU010000003.1:10362402	10362402	A	B	0.34697	-0.51547	0.0643754	1.17297e-15	3.15595e-11	8.53773	21.4039	intron (XM_051388058.1, intron 3 of 9)	LOC127356370
CAJNNU010000003.1	NW_026136703.1	3	CAJNNU010000003.1:9971353	9971353	A	B	0.34697	0.515466	0.0593579	3.81968e-18	1.65676e-13	8.5376	21.4035	intron (XM_051391660.1, intron 5 of 20)	LOC127358690
CAJNNU010000003.1	NW_026136703.1	3	CAJNNU010000003.1:9992530	9992530	A	B	0.34697	0.515466	0.0593579	3.81968e-18	1.65676e-13	8.5376	21.4035	intron (XM_051391654.1, intron 9 of 21)	LOC127358690
CAJNNU010000003.1	NW_026136703.1	3	CAJNNU010000003.1:5517172	5517172	A	B	0.487374	-0.490874	0.0538677	8.04414e-20	5.04401e-15	8.53717	21.4024	Intergenic	LOC127360133
CAJNNU010000003.1	NW_026136703.1	3	CAJNNU010000003.1:4874567	4874567	A	B	0.344444	0.516332	0.0586162	1.26623e-18	6.01057e-14	8.53684	21.4016	intron (XR_007882701.1, intron 1 of 2)	LOC127359656
CAJNNU010000003.1	NW_026136703.1	3	CAJNNU010000003.1:17043964	17043964	A	B	0.40303	0.500163	0.0579978	6.47507e-18	2.67034e-13	8.5354	21.398	intron (XM_051387446.1, intron 1 of 2)	LOC127356037
CAJNNU010000003.1	NW_026136703.1	3	CAJNNU010000003.1:18699964	18699964	A	B	0.457071	-0.492446	0.0568589	4.68255e-18	1.97683e-13	8.53404	21.3946	Intergenic	LOC127361606
CAJNNU010000003.1	NW_026136703.1	3	CAJNNU010000003.1:14637572	14637572	A	B	0.338889	0.518265	0.0597587	4.22268e-18	1.80916e-13	8.53388	21.3942	exon (XM_051396314.1, exon 8 of 8)	LOC127361586
CAJNNU010000003.1	NW_026136703.1	3	CAJNNU010000003.1:5326006	5326006	A	B	0.374747	0.506751	0.0576486	1.4911e-18	6.97336e-14	8.53285	21.3916	Intergenic	LOC127360122
CAJNNU010000003.1	NW_026136703.1	3	CAJNNU010000003.1:9365933	9365933	A	B	0.331818	0.520943	0.0601851	4.89974e-18	2.06229e-13	8.53269	21.3912	intron (XM_051391004.1, intron 6 of 7)	LOC127358097
CAJNNU010000003.1	NW_026136703.1	3	CAJNNU010000003.1:5323990	5323990	A	B	0.377778	0.505885	0.0581109	3.1614e-18	1.39719e-13	8.53093	21.3868	Intergenic	LOC127360122
CAJNNU010000003.1	NW_026136703.1	3	CAJNNU010000003.1:5324101	5324101	A	B	0.377778	0.505885	0.0581109	3.1614e-18	1.39719e-13	8.53093	21.3868	Intergenic	LOC127360122
CAJNNU010000003.1	NW_026136703.1	3	CAJNNU010000003.1:5324267	5324267	A	B	0.377778	0.505885	0.0581109	3.1614e-18	1.39719e-13	8.53093	21.3868	Intergenic	LOC127360122
[truncated: 37,921 more rows]

## Sheet: Days to Death
Table S2: Variants significantly associated with VNN resistance defined as days to death during the VNN challenge experiment; bp = base pair position; A1 = minor allele; A2 = major allele; Freq = minor allele frequency; b = allele substitution effect or additive effect of marker; se = standard error of the additive effect(b); p = raw Pvalue; FDR = False discovery rate or Pvalue adjusted for multi…
Ensembl Chromosome Accession ID	NCBI Chromosome Accession ID	Chr	SNP	bp	A1	A2	Freq	b	se	p	FDR	Phenotypic variance explained	Genetic variance explained	Annotation	Annotation gene
CAJNNU010000003.1	NW_026136703.1	3	CAJNNU010000003.1:10081901	10081901	A	B	0.39596	6.01233	0.490549	1.55357e-34	3.04715e-27	16.2919	36.1428	exon (XM_051351351.1, exon 3 of 3)	ENSDLAG00005026832
CAJNNU010000003.1	NW_026136703.1	3	CAJNNU010000003.1:10081904	10081904	A	B	0.39596	6.01233	0.490549	1.55357e-34	3.04715e-27	16.2919	36.1428	exon (XM_051351351.1, exon 3 of 3)	ENSDLAG00005026832
CAJNNU010000003.1	NW_026136703.1	3	CAJNNU010000003.1:10081941	10081941	A	B	0.39596	6.01233	0.490549	1.55357e-34	3.04715e-27	16.2919	36.1428	exon (XM_051351351.1, exon 3 of 3)	ENSDLAG00005026832
CAJNNU010000003.1	NW_026136703.1	3	CAJNNU010000003.1:10082224	10082224	A	B	0.39596	6.01233	0.490549	1.55357e-34	3.04715e-27	16.2919	36.1428	exon (XM_051351351.1, exon 3 of 3)	ENSDLAG00005026832
CAJNNU010000003.1	NW_026136703.1	3	CAJNNU010000003.1:10082297	10082297	A	B	0.39596	6.01233	0.490549	1.55357e-34	3.04715e-27	16.2919	36.1428	exon (XM_051351351.1, exon 3 of 3)	ENSDLAG00005026832
CAJNNU010000003.1	NW_026136703.1	3	CAJNNU010000003.1:10076422	10076422	A	B	0.389899	6.00479	0.490681	1.95555e-34	3.19633e-27	16.1629	35.8566	promoter-TSS (XM_051391968.1)	LOC127358685
CAJNNU010000003.1	NW_026136703.1	3	CAJNNU010000003.1:10082148	10082148	A	B	0.394949	5.99144	0.490354	2.473e-34	3.46465e-27	16.1646	35.8604	exon (XM_051351351.1, exon 3 of 3)	ENSDLAG00005026832
CAJNNU010000003.1	NW_026136703.1	3	CAJNNU010000003.1:10081923	10081923	A	B	0.381818	6.10597	0.502851	6.27313e-34	7.69003e-27	16.5826	36.7876	exon (XM_051351351.1, exon 3 of 3)	ENSDLAG00005026832
CAJNNU010000003.1	NW_026136703.1	3	CAJNNU010000003.1:10082380	10082380	A	B	0.40404	5.81678	0.480466	9.7507e-34	1.06249e-26	15.3524	34.0585	exon (XM_051351351.1, exon 3 of 3)	ENSDLAG00005026832
CAJNNU010000003.1	NW_026136703.1	3	CAJNNU010000003.1:9593843	9593843	A	B	0.380808	5.95375	0.492245	1.12114e-33	1.0995e-26	15.7501	34.9407	promoter-TSS (XM_051391674.1)	LOC127358612
CAJNNU010000003.1	NW_026136703.1	3	CAJNNU010000003.1:10077301	10077301	A	B	0.391919	5.9668	0.494808	1.74258e-33	1.55358e-26	15.9886	35.4699	intron (XM_051391968.1, intron 1 of 3)	LOC127358685
CAJNNU010000003.1	NW_026136703.1	3	CAJNNU010000003.1:10081587	10081587	A	B	0.381818	6.06006	0.504295	2.89654e-33	2.28792e-26	16.3341	36.2365	intron (XM_051351351.1, intron 2 of 2)	ENSDLAG00005026832
CAJNNU010000003.1	NW_026136703.1	3	CAJNNU010000003.1:11860198	11860198	A	B	0.379293	6.0079	0.500112	3.03285e-33	2.28792e-26	16.0131	35.5243	promoter-TSS (XM_051396339.1)	LOC127361597
CAJNNU010000003.1	NW_026136703.1	3	CAJNNU010000003.1:9682554	9682554	A	B	0.4	5.71684	0.477297	4.65886e-33	3.26351e-26	14.7806	32.7901	intron (XM_051391711.1, intron 5 of 16)	LOC127358541
CAJNNU010000003.1	NW_026136703.1	3	CAJNNU010000003.1:10819387	10819387	A	B	0.379798	5.95484	0.498454	6.76294e-33	4.42158e-26	15.7397	34.9177	intron (XM_051386195.1, intron 1 of 102)	LOC127355334
CAJNNU010000003.1	NW_026136703.1	3	CAJNNU010000003.1:10100684	10100684	A	B	0.485354	5.56859	0.467054	9.00413e-33	5.51893e-26	14.5958	32.38	intron (XM_051391825.1, intron 5 of 5)	LOC127358638
CAJNNU010000003.1	NW_026136703.1	3	CAJNNU010000003.1:10081209	10081209	A	B	0.371212	6.01712	0.506457	1.48915e-32	8.59059e-26	15.9248	35.3283	exon (XM_051351351.1, exon 2 of 3)	ENSDLAG00005026832
CAJNNU010000003.1	NW_026136703.1	3	CAJNNU010000003.1:11854218	11854218	A	B	0.455556	5.49559	0.465752	3.93196e-32	2.14225e-25	14.1154	31.3143	TTS (XM_051396335.1)	LOC127361597
CAJNNU010000003.1	NW_026136703.1	3	CAJNNU010000003.1:11858298	11858298	A	B	0.457071	5.46124	0.464241	5.99756e-32	2.72519e-25	13.9469	30.9406	TTS (XM_051396333.1)	LOC127361597
CAJNNU010000003.1	NW_026136703.1	3	CAJNNU010000003.1:9675220	9675220	A	B	0.388384	5.75964	0.489698	6.15362e-32	2.72519e-25	14.8491	32.942	intron (XM_051391694.1, intron 2 of 7)	LOC127358541
CAJNNU010000003.1	NW_026136703.1	3	CAJNNU010000003.1:11844225	11844225	A	B	0.457576	5.44979	0.464366	8.33651e-32	2.72519e-25	13.8909	30.8163	intron (XM_051396336.1, intron 20 of 33)	LOC127361597
CAJNNU010000003.1	NW_026136703.1	3	CAJNNU010000003.1:11844776	11844776	A	B	0.457576	5.44979	0.464366	8.33651e-32	2.72519e-25	13.8909	30.8163	intron (XM_051396336.1, intron 20 of 33)	LOC127361597
CAJNNU010000003.1	NW_026136703.1	3	CAJNNU010000003.1:11845202	11845202	A	B	0.457576	5.44979	0.464366	8.33651e-32	2.72519e-25	13.8909	30.8163	intron (XM_051396336.1, intron 21 of 33)	LOC127361597
CAJNNU010000003.1	NW_026136703.1	3	CAJNNU010000003.1:11850121	11850121	A	B	0.457576	5.44979	0.464366	8.33651e-32	2.72519e-25	13.8909	30.8163	intron (XM_051396336.1, intron 29 of 33)	LOC127361597
CAJNNU010000003.1	NW_026136703.1	3	CAJNNU010000003.1:11851072	11851072	A	B	0.457576	5.44979	0.464366	8.33651e-32	2.72519e-25	13.8909	30.8163	intron (XM_051396336.1, intron 30 of 33)	LOC127361597
CAJNNU010000003.1	NW_026136703.1	3	CAJNNU010000003.1:11851743	11851743	A	B	0.457576	5.44979	0.464366	8.33651e-32	2.72519e-25	13.8909	30.8163	intron (XM_051396335.1, intron 32 of 35)	LOC127361597
CAJNNU010000003.1	NW_026136703.1	3	CAJNNU010000003.1:11853191	11853191	A	B	0.457576	5.44979	0.464366	8.33651e-32	2.72519e-25	13.8909	30.8163	TTS (XM_051396336.1)	LOC127361597
CAJNNU010000003.1	NW_026136703.1	3	CAJNNU010000003.1:11853500	11853500	A	B	0.457576	5.44979	0.464366	8.33651e-32	2.72519e-25	13.8909	30.8163	TTS (XM_051396335.1)	LOC127361597
CAJNNU010000003.1	NW_026136703.1	3	CAJNNU010000003.1:11856145	11856145	A	B	0.457576	5.44979	0.464366	8.33651e-32	2.72519e-25	13.8909	30.8163	intron (XM_051396334.1, intron 42 of 43)	LOC127361597
CAJNNU010000003.1	NW_026136703.1	3	CAJNNU010000003.1:11858837	11858837	A	B	0.457576	5.44979	0.464366	8.33651e-32	2.72519e-25	13.8909	30.8163	TTS (XM_051396333.1)	LOC127361597
CAJNNU010000003.1	NW_026136703.1	3	CAJNNU010000003.1:11853784	11853784	A	B	0.458586	5.4254	0.463791	1.30583e-31	4.05814e-25	13.7716	30.5515	TTS (XM_051396335.1)	LOC127361597
CAJNNU010000003.1	NW_026136703.1	3	CAJNNU010000003.1:11852448	11852448	A	B	0.458081	5.43411	0.464583	1.32417e-31	4.05814e-25	13.8135	30.6445	intron (XM_051396336.1, intron 33 of 33)	LOC127361597
CAJNNU010000003.1	NW_026136703.1	3	CAJNNU010000003.1:10817159	10817159	A	B	0.369697	5.83987	0.500692	1.95611e-31	5.64219e-25	14.9752	33.2216	intron (XM_051386195.1, intron 1 of 102)	LOC127355334
CAJNNU010000003.1	NW_026136703.1	3	CAJNNU010000003.1:10817329	10817329	A	B	0.369697	5.83987	0.500692	1.95611e-31	5.64219e-25	14.9752	33.2216	intron (XM_051386195.1, intron 1 of 102)	LOC127355334
CAJNNU010000003.1	NW_026136703.1	3	CAJNNU010000003.1:11909792	11909792	A	B	0.386364	5.68972	0.489881	3.47832e-31	9.74619e-25	14.463	32.0855	intron (XM_051393949.1, intron 3 of 10)	si:ch211-163l21
CAJNNU010000003.1	NW_026136703.1	3	CAJNNU010000003.1:10810942	10810942	A	B	0.355051	5.98941	0.516949	4.84784e-31	1.32062e-24	15.4794	34.3402	promoter-TSS (XM_051386296.1)	LOC127355427
CAJNNU010000003.1	NW_026136703.1	3	CAJNNU010000003.1:9909743	9909743	A	B	0.420202	5.57687	0.481475	5.03206e-31	1.33376e-24	14.2786	31.6763	intron (XM_051391660.1, intron 4 of 20)	LOC127358496
CAJNNU010000003.1	NW_026136703.1	3	CAJNNU010000003.1:11827982	11827982	A	B	0.454545	5.40258	0.466824	5.64335e-31	1.43018e-24	13.6367	30.2522	intron (XM_051396336.1, intron 2 of 33)	LOC127361594
CAJNNU010000003.1	NW_026136703.1	3	CAJNNU010000003.1:14821674	14821674	A	B	0.385354	5.75623	0.497411	5.68749e-31	1.43018e-24	14.7887	32.808	TTS (XR_007882278.1)	LOC127357539
CAJNNU010000003.1	NW_026136703.1	3	CAJNNU010000003.1:12585808	12585808	A	B	0.461111	5.34972	0.4627	6.42093e-31	1.57424e-24	13.401	29.7294	promoter-TSS (XM_051392703.1)	LOC127359045
CAJNNU010000003.1	NW_026136703.1	3	CAJNNU010000003.1:9684996	9684996	A	B	0.390404	5.53426	0.478878	6.82619e-31	1.63278e-24	13.7355	30.4716	intron (XM_051391711.1, intron 5 of 16)	LOC127358541
CAJNNU010000003.1	NW_026136703.1	3	CAJNNU010000003.1:9616684	9616684	A	B	0.466667	5.33299	0.461908	7.77259e-31	1.81489e-24	13.3388	29.5914	intron (XM_051391711.1, intron 3 of 16)	LOC127358541
CAJNNU010000003.1	NW_026136703.1	3	CAJNNU010000003.1:10577299	10577299	A	B	0.484343	-5.56729	0.482338	8.07263e-31	1.82574e-24	14.5872	32.3609	exon (XM_051386440.1, exon 1 of 1)	LOC127355494
CAJNNU010000003.1	NW_026136703.1	3	CAJNNU010000003.1:11697048	11697048	A	B	0.486869	5.28209	0.457678	8.19142e-31	1.82574e-24	13.1347	29.1388	intron (XM_051396128.1, intron 28 of 30)	LOC127361476
CAJNNU010000003.1	NW_026136703.1	3	CAJNNU010000003.1:13811468	13811468	A	B	0.407071	5.62967	0.488321	9.46588e-31	2.06292e-24	14.4148	31.9785	Intergenic	LOC127361394
CAJNNU010000003.1	NW_026136703.1	3	CAJNNU010000003.1:10098377	10098377	A	B	0.482323	-5.31875	0.461688	1.04342e-30	2.22451e-24	13.3102	29.5281	promoter-TSS (XM_051391900.1)	LOC127358638
CAJNNU010000003.1	NW_026136703.1	3	CAJNNU010000003.1:14915982	14915982	A	B	0.405556	5.65884	0.491651	1.17661e-30	2.45509e-24	14.5474	32.2727	intron (XM_051388462.1, intron 1 of 5)	LOC127356577
CAJNNU010000003.1	NW_026136703.1	3	CAJNNU010000003.1:13852475	13852475	A	B	0.400505	5.55672	0.483002	1.25147e-30	2.516e-24	13.9701	30.992	exon (XM_051382464.1, exon 8 of 8)	LOC127353324
CAJNNU010000003.1	NW_026136703.1	3	CAJNNU010000003.1:11695924	11695924	A	B	0.484848	5.23865	0.455433	1.28034e-30	2.516e-24	12.9166	28.6549	intron (XM_051396128.1, intron 28 of 30)	LOC127361476
CAJNNU010000003.1	NW_026136703.1	3	CAJNNU010000003.1:10081369	10081369	A	B	0.44697	5.37692	0.46753	1.30842e-30	2.516e-24	13.4668	29.8754	intron (XM_051351351.1, intron 2 of 2)	ENSDLAG00005026832
CAJNNU010000003.1	NW_026136703.1	3	CAJNNU010000003.1:10081372	10081372	A	B	0.44697	5.37692	0.46753	1.30842e-30	2.516e-24	13.4668	29.8754	intron (XM_051351351.1, intron 2 of 2)	ENSDLAG00005026832
CAJNNU010000003.1	NW_026136703.1	3	CAJNNU010000003.1:11821097	11821097	A	B	0.443434	5.39506	0.469878	1.62783e-30	2.9563e-24	13.5365	30.0301	intron (XM_051396336.1, intron 1 of 33)	LOC127361594
CAJNNU010000003.1	NW_026136703.1	3	CAJNNU010000003.1:11823919	11823919	A	B	0.443434	5.39506	0.469878	1.62783e-30	2.9563e-24	13.5365	30.0301	intron (XM_051396336.1, intron 1 of 33)	LOC127361594
CAJNNU010000003.1	NW_026136703.1	3	CAJNNU010000003.1:11824671	11824671	A	B	0.443434	5.39506	0.469878	1.62783e-30	2.9563e-24	13.5365	30.0301	intron (XM_051396336.1, intron 1 of 33)	LOC127361594
CAJNNU010000003.1	NW_026136703.1	3	CAJNNU010000003.1:11798659	11798659	A	B	0.365152	5.85199	0.510757	2.15728e-30	3.64057e-24	14.9596	33.1871	intron (XM_051384842.1, intron 2 of 5)	LOC127354705
CAJNNU010000003.1	NW_026136703.1	3	CAJNNU010000003.1:10093196	10093196	A	B	0.496465	-5.37303	0.46897	2.16679e-30	3.64057e-24	13.5996	30.17	promoter-TSS (XM_051391891.1)	LOC127358638
CAJNNU010000003.1	NW_026136703.1	3	CAJNNU010000003.1:10096572	10096572	A	B	0.496465	-5.37303	0.46897	2.16679e-30	3.64057e-24	13.5996	30.17	intron (XM_051391929.1, intron 6 of 6)	LOC127358638
CAJNNU010000003.1	NW_026136703.1	3	CAJNNU010000003.1:11898193	11898193	A	B	0.372222	5.75172	0.502063	2.19022e-30	3.64057e-24	14.5671	32.3164	promoter-TSS (XM_051393952.1)	LOC127359798
CAJNNU010000003.1	NW_026136703.1	3	CAJNNU010000003.1:11904408	11904408	A	B	0.372222	5.75172	0.502063	2.19022e-30	3.64057e-24	14.5671	32.3164	TTS (XM_051393948.1)	LOC127359798
CAJNNU010000003.1	NW_026136703.1	3	CAJNNU010000003.1:11885145	11885145	A	B	0.357071	5.85943	0.511765	2.3665e-30	3.86802e-24	14.8524	32.9494	intron (XM_051396337.1, intron 3 of 5)	LOC127361595
CAJNNU010000003.1	NW_026136703.1	3	CAJNNU010000003.1:9817146	9817146	A	B	0.389394	5.59732	0.489208	2.59037e-30	4.16452e-24	14.0372	31.1408	Intergenic	LOC127358573
CAJNNU010000003.1	NW_026136703.1	3	CAJNNU010000003.1:11908983	11908983	A	B	0.374242	5.71916	0.499938	2.64737e-30	4.18752e-24	14.4342	32.0216	intron (XM_051393949.1, intron 5 of 10)	si:ch211-163l21
CAJNNU010000003.1	NW_026136703.1	3	CAJNNU010000003.1:14894667	14894667	A	B	0.356061	5.94173	0.519587	2.77944e-30	4.25903e-24	15.2533	33.8387	intron (XM_051388454.1, intron 1 of 6)	LOC127356577
CAJNNU010000003.1	NW_026136703.1	3	CAJNNU010000003.1:14910441	14910441	A	B	0.356061	5.94173	0.519587	2.77944e-30	4.25903e-24	15.2533	33.8387	intron (XM_051388462.1, intron 1 of 5)	LOC127356577
CAJNNU010000003.1	NW_026136703.1	3	CAJNNU010000003.1:14645940	14645940	A	B	0.355556	5.91589	0.517579	2.96339e-30	4.47104e-24	15.1113	33.5237	intron (XM_051396319.1, intron 6 of 8)	LOC127357505
CAJNNU010000003.1	NW_026136703.1	3	CAJNNU010000003.1:10086125	10086125	A	B	0.477273	5.34792	0.468788	3.81534e-30	5.66921e-24	13.4456	29.8285	Intergenic	LOC127358678
CAJNNU010000003.1	NW_026136703.1	3	CAJNNU010000003.1:10092988	10092988	A	B	0.482828	-5.29884	0.464562	3.89891e-30	5.70692e-24	13.2117	29.3095	promoter-TSS (XM_051391891.1)	LOC127358638
CAJNNU010000003.1	NW_026136703.1	3	CAJNNU010000003.1:11843902	11843902	A	B	0.461616	5.31375	0.465983	4.02476e-30	5.8045e-24	13.2235	29.3356	intron (XM_051396336.1, intron 20 of 33)	LOC127361597
CAJNNU010000003.1	NW_026136703.1	3	CAJNNU010000003.1:11885818	11885818	A	B	0.342929	6.02114	0.528768	4.84803e-30	6.89048e-24	15.3937	34.1502	promoter-TSS (XM_051396338.1)	LOC127361596
CAJNNU010000003.1	NW_026136703.1	3	CAJNNU010000003.1:11909252	11909252	A	B	0.373737	5.68808	0.499677	5.05212e-30	6.904e-24	14.27	31.6573	intron (XM_051393949.1, intron 4 of 10)	si:ch211-163l21
CAJNNU010000003.1	NW_026136703.1	3	CAJNNU010000003.1:6899335	6899335	A	B	0.387879	5.49521	0.482746	5.06874e-30	6.904e-24	13.5105	29.9724	Intergenic	LOC127357638
CAJNNU010000003.1	NW_026136703.1	3	CAJNNU010000003.1:6899416	6899416	A	B	0.387879	5.49521	0.482746	5.06874e-30	6.904e-24	13.5105	29.9724	Intergenic	LOC127357638
CAJNNU010000003.1	NW_026136703.1	3	CAJNNU010000003.1:10107396	10107396	A	B	0.481818	-5.24604	0.460992	5.26609e-30	7.07455e-24	12.9479	28.7242	Intergenic	LOC127358605
CAJNNU010000003.1	NW_026136703.1	3	CAJNNU010000003.1:12593527	12593527	B	A	0.490404	-5.16699	0.454096	5.34328e-30	7.08125e-24	12.5726	27.8917	intron (XM_051389151.1, intron 2 of 11)	LOC127356998
CAJNNU010000003.1	NW_026136703.1	3	CAJNNU010000003.1:10088499	10088499	A	B	0.479798	-5.26211	0.462521	5.44213e-30	7.11608e-24	13.0233	28.8915	TTS (XM_051391891.1)	LOC127358678
CAJNNU010000003.1	NW_026136703.1	3	CAJNNU010000003.1:14912579	14912579	A	B	0.393434	5.71389	0.502491	5.82248e-30	7.51325e-24	14.6819	32.5711	intron (XM_051388462.1, intron 1 of 5)	LOC127356577
CAJNNU010000003.1	NW_026136703.1	3	CAJNNU010000003.1:12649389	12649389	A	B	0.347475	5.9483	0.523263	6.05522e-30	7.7121e-24	15.1174	33.5371	intron (XM_051389115.1, intron 7 of 14)	LOC127356985
CAJNNU010000003.1	NW_026136703.1	3	CAJNNU010000003.1:14911934	14911934	A	B	0.371212	5.80198	0.510583	6.35793e-30	7.99382e-24	14.8064	32.8472	intron (XM_051388462.1, intron 1 of 5)	LOC127356577
CAJNNU010000003.1	NW_026136703.1	3	CAJNNU010000003.1:13766360	13766360	B	A	0.489394	5.29913	0.466692	7.03263e-30	8.7302e-24	13.2228	29.3341	Intergenic	LOC127361394
CAJNNU010000003.1	NW_026136703.1	3	CAJNNU010000003.1:10110040	10110040	A	B	0.480808	-5.2472	0.462203	7.20116e-30	8.82767e-24	12.9516	28.7325	Intergenic	LOC127358605
CAJNNU010000003.1	NW_026136703.1	3	CAJNNU010000003.1:13852228	13852228	A	B	0.411616	5.48233	0.483333	8.05699e-30	9.75486e-24	13.7168	30.43	exon (XM_051382464.1, exon 8 of 8)	LOC127353324
CAJNNU010000003.1	NW_026136703.1	3	CAJNNU010000003.1:11859824	11859824	A	B	0.395455	5.45973	0.481592	8.61972e-30	1.02484e-23	13.4288	29.7911	promoter-TSS (XM_051396340.1)	LOC127361597
CAJNNU010000003.1	NW_026136703.1	3	CAJNNU010000003.1:10096766	10096766	A	B	0.497475	-5.27403	0.465234	8.6736e-30	1.02484e-23	13.1034	29.0692	intron (XM_051391929.1, intron 6 of 6)	LOC127358638
CAJNNU010000003.1	NW_026136703.1	3	CAJNNU010000003.1:10088786	10088786	A	B	0.480303	-5.24044	0.462686	9.74303e-30	1.13749e-23	12.9173	28.6563	TTS (XM_051391955.1)	LOC127358678
CAJNNU010000003.1	NW_026136703.1	3	CAJNNU010000003.1:14712305	14712305	A	B	0.378283	5.79792	0.512038	1.00708e-29	1.16193e-23	14.8979	33.0501	Intergenic	LOC127361395
CAJNNU010000003.1	NW_026136703.1	3	CAJNNU010000003.1:10366072	10366072	A	B	0.475758	5.38604	0.475844	1.05756e-29	1.20598e-23	13.6341	30.2466	intron (XM_051388058.1, intron 8 of 9)	LOC127355415
CAJNNU010000003.1	NW_026136703.1	3	CAJNNU010000003.1:14918351	14918351	A	B	0.416162	5.49552	0.485768	1.1307e-29	1.27456e-23	13.8274	30.6755	intron (XM_051388462.1, intron 1 of 5)	LOC127356577
CAJNNU010000003.1	NW_026136703.1	3	CAJNNU010000003.1:12574678	12574678	A	B	0.459091	5.25944	0.465507	1.33765e-29	1.49071e-23	12.9441	28.7158	intron (XM_051392753.1, intron 8 of 48)	LOC127359045
CAJNNU010000003.1	NW_026136703.1	3	CAJNNU010000003.1:10086528	10086528	A	B	0.480808	-5.22409	0.46264	1.43874e-29	1.58535e-23	12.8378	28.48	promoter-TSS (XM_051391955.1)	LOC127358678
CAJNNU010000003.1	NW_026136703.1	3	CAJNNU010000003.1:14790780	14790780	A	B	0.377778	5.7688	0.511369	1.62685e-29	1.77271e-23	14.7409	32.7018	Intergenic	LOC127357531
CAJNNU010000003.1	NW_026136703.1	3	CAJNNU010000003.1:10019824	10019824	A	B	0.484848	5.27624	0.467957	1.74264e-29	1.87802e-23	13.1027	29.0676	Intergenic	LOC127358580
CAJNNU010000003.1	NW_026136703.1	3	CAJNNU010000003.1:12649027	12649027	A	B	0.346465	5.89166	0.522955	1.92949e-29	1.93086e-23	14.8106	32.8566	intron (XM_051389115.1, intron 9 of 14)	LOC127356985
CAJNNU010000003.1	NW_026136703.1	3	CAJNNU010000003.1:12650434	12650434	A	B	0.346465	5.89166	0.522955	1.92949e-29	1.93086e-23	14.8106	32.8566	exon (XM_051389104.1, exon 5 of 15)	LOC127356985
CAJNNU010000003.1	NW_026136703.1	3	CAJNNU010000003.1:12650949	12650949	A	B	0.346465	5.89166	0.522955	1.92949e-29	1.93086e-23	14.8106	32.8566	exon (XM_051389104.1, exon 5 of 15)	LOC127356985
CAJNNU010000003.1	NW_026136703.1	3	CAJNNU010000003.1:12651421	12651421	A	B	0.346465	5.89166	0.522955	1.92949e-29	1.93086e-23	14.8106	32.8566	intron (XM_051389115.1, intron 3 of 14)	LOC127356985
CAJNNU010000003.1	NW_026136703.1	3	CAJNNU010000003.1:12651425	12651425	A	B	0.346465	5.89166	0.522955	1.92949e-29	1.93086e-23	14.8106	32.8566	intron (XM_051389115.1, intron 3 of 14)	LOC127356985
CAJNNU010000003.1	NW_026136703.1	3	CAJNNU010000003.1:12651509	12651509	A	B	0.346465	5.89166	0.522955	1.92949e-29	1.93086e-23	14.8106	32.8566	intron (XM_051389115.1, intron 3 of 14)	LOC127356985
CAJNNU010000003.1	NW_026136703.1	3	CAJNNU010000003.1:12651692	12651692	A	B	0.346465	5.89166	0.522955	1.92949e-29	1.93086e-23	14.8106	32.8566	intron (XM_051389115.1, intron 3 of 14)	LOC127356985
CAJNNU010000003.1	NW_026136703.1	3	CAJNNU010000003.1:9802657	9802657	A	B	0.420202	5.45379	0.484708	2.27143e-29	2.25008e-23	13.6553	30.2936	intron (XM_051391724.1, intron 26 of 28)	LOC127358573
CAJNNU010000003.1	NW_026136703.1	3	CAJNNU010000003.1:14663816	14663816	A	B	0.378788	5.73655	0.509888	2.3e-29	2.2556e-23	14.5917	32.371	Intergenic	LOC127361673
CAJNNU010000003.1	NW_026136703.1	3	CAJNNU010000003.1:12584723	12584723	A	B	0.376263	5.56372	0.49493	2.55197e-29	2.47792e-23	13.6897	30.3699	intron (XM_051392745.1, intron 1 of 50)	LOC127359045
CAJNNU010000003.1	NW_026136703.1	3	CAJNNU010000003.1:10007073	10007073	A	B	0.484343	5.25294	0.467988	3.09099e-29	2.94302e-23	12.9864	28.8096	intron (XM_051391660.1, intron 13 of 20)	LOC127358689
CAJNNU010000003.1	NW_026136703.1	3	CAJNNU010000003.1:10020562	10020562	B	A	0.484343	5.25294	0.467988	3.09099e-29	2.94302e-23	12.9864	28.8096	Intergenic	LOC127358580
CAJNNU010000003.1	NW_026136703.1	3	CAJNNU010000003.1:12651857	12651857	A	B	0.34697	5.87121	0.523286	3.25748e-29	3.04279e-23	14.718	32.6512	intron (XM_051389115.1, intron 3 of 14)	LOC127356985
CAJNNU010000003.1	NW_026136703.1	3	CAJNNU010000003.1:10112212	10112212	A	B	0.481818	-5.22673	0.465881	3.28885e-29	3.04279e-23	12.8527	28.5131	Intergenic	LOC127358605
CAJNNU010000003.1	NW_026136703.1	3	CAJNNU010000003.1:10112272	10112272	A	B	0.481818	-5.22673	0.465881	3.28885e-29	3.04279e-23	12.8527	28.5131	Intergenic	LOC127358605
CAJNNU010000003.1	NW_026136703.1	3	CAJNNU010000003.1:11859955	11859955	A	B	0.430808	5.55394	0.495262	3.47523e-29	3.18517e-23	14.2533	31.6202	promoter-TSS (XM_051396340.1)	LOC127361597
CAJNNU010000003.1	NW_026136703.1	3	CAJNNU010000003.1:13581078	13581078	A	B	0.488889	-5.29978	0.473125	4.00241e-29	3.602e-23	13.2255	29.34	intron (XM_051391332.1, intron 1 of 11)	LOC127358316
CAJNNU010000003.1	NW_026136703.1	3	CAJNNU010000003.1:8086981	8086981	A	B	0.381313	5.5186	0.492661	4.00347e-29	3.602e-23	13.5388	30.0351	intron (XM_051393854.1, intron 1 of 7)	LOC127359742
CAJNNU010000003.1	NW_026136703.1	3	CAJNNU010000003.1:12633941	12633941	A	B	0.348485	5.80613	0.51847	4.14216e-29	3.6929e-23	14.4229	31.9964	intron (XM_051389129.1, intron 5 of 10)	LOC127356991
CAJNNU010000003.1	NW_026136703.1	3	CAJNNU010000003.1:12650520	12650520	A	B	0.34596	5.85588	0.523055	4.28741e-29	3.78796e-23	14.6212	32.4365	exon (XM_051389104.1, exon 5 of 15)	LOC127356985
CAJNNU010000003.1	NW_026136703.1	3	CAJNNU010000003.1:14892378	14892378	A	B	0.383333	5.72616	0.511947	4.8255e-29	4.22078e-23	14.6057	32.4021	intron (XM_051388454.1, intron 1 of 6)	LOC127356577
CAJNNU010000003.1	NW_026136703.1	3	CAJNNU010000003.1:11845207	11845207	A	B	0.471212	5.26985	0.47118	4.86337e-29	4.22078e-23	13.0396	28.9277	intron (XM_051396336.1, intron 21 of 33)	LOC127361597
CAJNNU010000003.1	NW_026136703.1	3	CAJNNU010000003.1:10020546	10020546	B	A	0.484848	5.23442	0.468644	5.76421e-29	4.95234e-23	12.8958	28.6086	Intergenic	LOC127358580
CAJNNU010000003.1	NW_026136703.1	3	CAJNNU010000003.1:8086095	8086095	A	B	0.427273	5.41476	0.484819	5.80731e-29	4.95234e-23	13.5201	29.9937	intron (XM_051393854.1, intron 2 of 7)	LOC127359742
CAJNNU010000003.1	NW_026136703.1	3	CAJNNU010000003.1:13775427	13775427	A	B	0.489394	-5.28571	0.473575	6.30613e-29	5.33136e-23	13.1559	29.1857	Intergenic	LOC127361394
CAJNNU010000003.1	NW_026136703.1	3	CAJNNU010000003.1:12663512	12663512	A	B	0.467172	5.18084	0.464574	7.01705e-29	5.88169e-23	12.5902	27.9308	promoter-TSS (XM_051395896.1)	LOC127361346
CAJNNU010000003.1	NW_026136703.1	3	CAJNNU010000003.1:8087031	8087031	A	B	0.440909	5.22274	0.468384	7.11717e-29	5.91506e-23	12.6706	28.1091	intron (XM_051393854.1, intron 1 of 7)	LOC127359742
CAJNNU010000003.1	NW_026136703.1	3	CAJNNU010000003.1:9573001	9573001	A	B	0.434343	5.20232	0.467219	8.50678e-29	7.01054e-23	12.53	27.7971	intron (XM_051391629.1, intron 2 of 11)	si:ch211-195o20
CAJNNU010000003.1	NW_026136703.1	3	CAJNNU010000003.1:9616412	9616412	B	A	0.488384	-5.0677	0.45575	1.00853e-28	8.24216e-23	12.092	26.8254	intron (XM_051391711.1, intron 3 of 16)	LOC127358541
CAJNNU010000003.1	NW_026136703.1	3	CAJNNU010000003.1:13633771	13633771	A	B	0.465657	-5.19625	0.467646	1.10287e-28	8.93866e-23	12.6601	28.0857	intron (XM_051386065.1, intron 7 of 29)	LOC127355291
CAJNNU010000003.1	NW_026136703.1	3	CAJNNU010000003.1:10563850	10563850	A	B	0.470202	-5.22215	0.470161	1.15788e-28	9.30759e-23	12.8016	28.3996	Intergenic	LOC127355593
CAJNNU010000003.1	NW_026136703.1	3	CAJNNU010000003.1:9802291	9802291	A	B	0.406061	5.40995	0.487404	1.26105e-28	9.77365e-23	13.3012	29.5079	intron (XM_051391724.1, intron 26 of 28)	LOC127358573
CAJNNU010000003.1	NW_026136703.1	3	CAJNNU010000003.1:11828343	11828343	A	B	0.444949	5.16712	0.465685	1.31552e-28	9.77365e-23	12.4254	27.5651	intron (XM_051396336.1, intron 2 of 33)	LOC127361594
CAJNNU010000003.1	NW_026136703.1	3	CAJNNU010000003.1:11835382	11835382	A	B	0.444949	5.16712	0.465685	1.31552e-28	9.77365e-23	12.4254	27.5651	exon (XM_051396333.1, exon 8 of 45)	LOC127361594
CAJNNU010000003.1	NW_026136703.1	3	CAJNNU010000003.1:11837548	11837548	A	B	0.444949	5.16712	0.465685	1.31552e-28	9.77365e-23	12.4254	27.5651	intron (XM_051396336.1, intron 11 of 33)	LOC127361594
CAJNNU010000003.1	NW_026136703.1	3	CAJNNU010000003.1:11847479	11847479	A	B	0.444949	5.16712	0.465685	1.31552e-28	9.77365e-23	12.4254	27.5651	intron (XM_051396336.1, intron 24 of 33)	LOC127361597
CAJNNU010000003.1	NW_026136703.1	3	CAJNNU010000003.1:11849797	11849797	A	B	0.444949	5.16712	0.465685	1.31552e-28	9.77365e-23	12.4254	27.5651	intron (XM_051396336.1, intron 28 of 33)	LOC127361597
CAJNNU010000003.1	NW_026136703.1	3	CAJNNU010000003.1:11850167	11850167	A	B	0.444949	5.16712	0.465685	1.31552e-28	9.77365e-23	12.4254	27.5651	intron (XM_051396336.1, intron 29 of 33)	LOC127361597
CAJNNU010000003.1	NW_026136703.1	3	CAJNNU010000003.1:11851073	11851073	A	B	0.444949	5.16712	0.465685	1.31552e-28	9.77365e-23	12.4254	27.5651	intron (XM_051396336.1, intron 30 of 33)	LOC127361597
CAJNNU010000003.1	NW_026136703.1	3	CAJNNU010000003.1:11851794	11851794	A	B	0.444949	5.16712	0.465685	1.31552e-28	9.77365e-23	12.4254	27.5651	intron (XM_051396335.1, intron 32 of 35)	LOC127361597
CAJNNU010000003.1	NW_026136703.1	3	CAJNNU010000003.1:11854902	11854902	A	B	0.444949	5.16712	0.465685	1.31552e-28	9.77365e-23	12.4254	27.5651	exon (XM_051396333.1, exon 41 of 45)	LOC127361597
CAJNNU010000003.1	NW_026136703.1	3	CAJNNU010000003.1:15036546	15036546	A	B	0.367677	5.68925	0.512867	1.35629e-28	1.00008e-22	14.1803	31.4583	intron (XM_051381366.1, intron 3 of 5)	LOC127352730
CAJNNU010000003.1	NW_026136703.1	3	CAJNNU010000003.1:12601959	12601959	A	B	0.439394	5.22151	0.470958	1.45071e-28	1.06172e-22	12.6553	28.0752	intron (XM_051389151.1, intron 4 of 11)	LOC127357011
CAJNNU010000003.1	NW_026136703.1	3	CAJNNU010000003.1:9592395	9592395	A	B	0.485354	5.00733	0.451827	1.52717e-28	1.1094e-22	11.8018	26.1818	intron (XM_051391839.1, intron 3 of 5)	LOC127358612
CAJNNU010000003.1	NW_026136703.1	3	CAJNNU010000003.1:9577680	9577680	A	B	0.485354	5.01344	0.452532	1.59265e-28	1.14846e-22	11.8306	26.2457	exon (XM_051391942.1, exon 2 of 2)	si:ch211-195o20
CAJNNU010000003.1	NW_026136703.1	3	CAJNNU010000003.1:9594134	9594134	A	B	0.470202	5.06013	0.457242	1.82131e-28	1.30376e-22	12.0195	26.6647	promoter-TSS (XM_051391674.1)	LOC127358612
CAJNNU010000003.1	NW_026136703.1	3	CAJNNU010000003.1:9341317	9341317	A	B	0.336364	5.76881	0.521461	1.90128e-28	1.35114e-22	13.9985	31.055	intron (XM_051390766.1, intron 20 of 24)	LOC127358097
CAJNNU010000003.1	NW_026136703.1	3	CAJNNU010000003.1:8175672	8175672	A	B	0.354545	5.67247	0.513115	2.07406e-28	1.46332e-22	13.8756	30.7823	TTS (XM_051389934.1)	trnas-gcu-2
CAJNNU010000003.1	NW_026136703.1	3	CAJNNU010000003.1:10820147	10820147	B	A	0.492424	5.18791	0.469337	2.10408e-28	1.4739e-22	12.6764	28.1219	intron (XM_051386195.1, intron 1 of 102)	LOC127355334
CAJNNU010000003.1	NW_026136703.1	3	CAJNNU010000003.1:11848419	11848419	A	B	0.463636	5.14737	0.465739	2.14275e-28	1.49034e-22	12.4159	27.544	exon (XM_051396333.1, exon 27 of 45)	LOC127361597
CAJNNU010000003.1	NW_026136703.1	3	CAJNNU010000003.1:9573572	9573572	A	B	0.436364	5.18401	0.469139	2.1908e-28	1.51303e-22	12.4551	27.6311	intron (XM_051391629.1, intron 2 of 11)	si:ch211-195o20
CAJNNU010000003.1	NW_026136703.1	3	CAJNNU010000003.1:10365466	10365466	A	B	0.464141	5.33857	0.483389	2.34235e-28	1.60638e-22	13.3573	29.6326	intron (XM_051388058.1, intron 8 of 9)	LOC127355415
CAJNNU010000003.1	NW_026136703.1	3	CAJNNU010000003.1:9576249	9576249	A	B	0.485859	4.98738	0.452103	2.6931e-28	1.79667e-22	11.7087	25.9751	promoter-TSS (XM_051391621.1)	si:ch211-195o20
CAJNNU010000003.1	NW_026136703.1	3	CAJNNU010000003.1:9577920	9577920	A	B	0.485859	4.98738	0.452103	2.6931e-28	1.79667e-22	11.7087	25.9751	exon (XM_051391942.1, exon 2 of 2)	si:ch211-195o20
CAJNNU010000003.1	NW_026136703.1	3	CAJNNU010000003.1:9592050	9592050	A	B	0.485859	4.98738	0.452103	2.6931e-28	1.79667e-22	11.7087	25.9751	intron (XM_051391839.1, intron 3 of 5)	LOC127358612
CAJNNU010000003.1	NW_026136703.1	3	CAJNNU010000003.1:9592067	9592067	A	B	0.485859	4.98738	0.452103	2.6931e-28	1.79667e-22	11.7087	25.9751	intron (XM_051391839.1, intron 3 of 5)	LOC127358612
CAJNNU010000003.1	NW_026136703.1	3	CAJNNU010000003.1:9594397	9594397	B	A	0.487879	5.00517	0.453935	2.85709e-28	1.88049e-22	11.7948	26.1663	promoter-TSS (XM_051391674.1)	LOC127358541
CAJNNU010000003.1	NW_026136703.1	3	CAJNNU010000003.1:9594489	9594489	B	A	0.487879	5.00517	0.453935	2.85709e-28	1.88049e-22	11.7948	26.1663	promoter-TSS (XM_051391674.1)	LOC127358541
CAJNNU010000003.1	NW_026136703.1	3	CAJNNU010000003.1:11849702	11849702	A	B	0.44899	5.12511	0.465038	3.03245e-28	1.9826e-22	12.2454	27.1657	intron (XM_051396336.1, intron 28 of 33)	LOC127361597
CAJNNU010000003.1	NW_026136703.1	3	CAJNNU010000003.1:12400770	12400770	A	B	0.333333	5.88492	0.534221	3.20352e-28	2.08058e-22	14.5023	32.1727	Intergenic	cunh14orf180
CAJNNU010000003.1	NW_026136703.1	3	CAJNNU010000003.1:13639590	13639590	A	B	0.459091	-5.1026	0.463258	3.24992e-28	2.09683e-22	12.1836	27.0287	intron (XM_051386065.1, intron 19 of 29)	LOC127355291
CAJNNU010000003.1	NW_026136703.1	3	CAJNNU010000003.1:12396632	12396632	A	B	0.334343	5.89591	0.535669	3.55057e-28	2.27521e-22	14.5785	32.3418	Intergenic	cunh14orf180
CAJNNU010000003.1	NW_026136703.1	3	CAJNNU010000003.1:11830311	11830311	A	B	0.450505	5.12128	0.465314	3.5728e-28	2.27521e-22	12.2346	27.1419	intron (XM_051396336.1, intron 4 of 33)	LOC127361594
CAJNNU010000003.1	NW_026136703.1	3	CAJNNU010000003.1:14643868	14643868	A	B	0.35202	5.70179	0.518443	3.91131e-28	2.47471e-22	13.974	31.0006	intron (XM_051396319.1, intron 1 of 8)	LOC127361586
CAJNNU010000003.1	NW_026136703.1	3	CAJNNU010000003.1:9597113	9597113	B	A	0.488384	4.99629	0.454449	4.07621e-28	2.54619e-22	11.7536	26.0747	intron (XM_051391711.1, intron 1 of 16)	LOC127358541
CAJNNU010000003.1	NW_026136703.1	3	CAJNNU010000003.1:9598024	9598024	A	B	0.488384	4.99629	0.454449	4.07621e-28	2.54619e-22	11.7536	26.0747	intron (XM_051391711.1, intron 1 of 16)	LOC127358541
CAJNNU010000003.1	NW_026136703.1	3	CAJNNU010000003.1:12649885	12649885	A	B	0.338384	5.76987	0.524931	4.19062e-28	2.60109e-22	14.0449	31.1578	intron (XM_051389115.1, intron 6 of 14)	LOC127356985
CAJNNU010000003.1	NW_026136703.1	3	CAJNNU010000003.1:10789521	10789521	A	B	0.489394	5.24128	0.477072	4.44497e-28	2.72447e-22	12.9357	28.6971	intron (XM_051386296.1, intron 7 of 19)	LOC127355427
[truncated: 48,426 more rows]
